# Supplementary material for: Communal narcissism and internet altruistic behavior of Chinese college student: A moderated mediating effect
Source: PLoS One. 2026 Feb 24;21(2):e0342680. doi: 10.1371/journal.pone.0342680 (PMC12931782; doi:10.1371/journal.pone.0342680)
Supplement: S1 File — (XLSX) [file pone.0342680.s001.xlsx]

## Sheet: data
Age	gender	CNI1	CNI2	CNI3	CNI4	CNI5	CNI6	CNI7	CNI8	CNI9	CNI10	CNI11	CNI12	CNI13	CNI14	CNI15	CNI16	WL1	WL2	WL3	WL4	WL5	WL6	WL7	WL8	WL9	WL10	WL11	WL12	WL13	WL14	WL15	WL16	WL17	WL18	WL19	WL20	WL21	WL22	WL23	WL24	WL25	WL26	YX1	YX2	YX3	YX4	YX5	YX6
18	1	5	4	4	6	4	5	5	5	4	6	2	6	6	6	6	4	2	1	1	1	1	2	2	1	1	1	1	1	2	1	1	1	2	2	2	2	2	2	2	2	2	2	1	1	1	3	5	4
19	2	7	6	6	6	4	5	6	5	6	6	5	6	5	6	6	5	3	3	4	2	2	2	1	1	1	2	1	2	2	1	1	1	1	2	2	3	2	2	3	2	3	2	1	1	1	2	2	2
20	2	6	4	6	4	6	5	2	4	4	7	1	7	6	4	7	2	4	4	4	4	4	3	2	4	2	3	1	3	3	2	3	3	3	3	2	4	4	2	4	2	4	4	4	3	3	3	2	4
20	2	6	6	6	6	6	6	5	5	4	6	3	6	6	6	7	6	3	3	3	4	4	2	2	2	3	3	2	3	3	1	3	3	3	3	2	2	2	2	3	3	3	3	3	3	3	4	3	4
21	2	6	7	7	6	5	6	6	6	6	7	5	7	5	6	6	6	4	3	4	4	3	4	4	3	3	3	4	4	3	4	3	4	3	4	3	4	4	3	3	4	4	3	4	5	4	4	5	4
22	1	7	7	7	4	7	6	4	7	7	7	4	7	7	7	7	5	1	1	1	1	2	1	1	1	1	1	1	1	2	1	1	1	1	1	1	1	1	1	2	1	1	1	4	1	2	1	2	1
20	1	5	6	7	5	6	3	5	5	1	7	2	3	6	5	6	3	3	3	3	3	2	1	1	2	1	3	3	2	1	1	2	1	1	1	1	1	1	1	2	2	2	1	3	3	3	3	3	3
19	2	3	7	4	4	1	3	5	4	4	2	2	2	2	4	6	5	2	3	2	1	1	3	1	1	1	3	1	2	2	1	2	1	1	3	2	2	3	2	4	2	1	2	1	1	1	1	1	1
18	2	4	5	4	5	5	4	5	3	5	4	5	4	5	6	6	6	3	3	2	3	3	2	3	3	2	3	2	3	3	3	2	3	3	3	2	3	3	2	3	3	2	3	3	4	3	4	3	4
19	2	3	3	3	4	5	3	3	3	5	6	2	3	6	3	5	4	2	2	2	2	2	2	2	2	2	3	1	2	3	2	2	2	2	2	1	2	2	2	3	2	2	2	4	4	2	2	3	2
20	1	6	6	6	3	6	6	6	6	6	6	6	6	6	6	6	6	1	1	1	1	2	2	2	2	2	2	2	2	2	2	2	2	2	2	2	2	2	2	2	2	2	2	4	3	3	3	3	3
20	2	7	7	7	7	7	7	7	7	7	7	7	7	7	7	7	7	4	4	4	4	4	4	4	4	4	4	4	4	4	4	4	4	4	4	4	4	4	4	4	4	4	4	5	5	5	5	5	5
20	1	6	6	6	6	6	6	6	6	6	6	6	6	6	6	6	6	3	3	3	3	3	3	3	3	3	3	3	3	3	3	3	3	3	3	3	3	3	3	3	3	3	3	4	4	4	4	4	4
21	1	7	7	7	7	7	7	7	7	7	7	7	7	7	7	7	7	4	4	4	4	4	4	4	4	4	4	4	4	4	4	4	4	4	4	4	4	4	4	4	3	3	4	3	3	3	3	3	3
22	1	1	1	1	1	1	1	1	1	1	1	1	1	1	1	1	1	1	1	1	1	1	1	1	1	1	1	1	1	1	1	1	1	1	1	1	1	1	1	1	1	1	1	1	1	1	1	1	1
20	2	7	7	7	4	7	5	7	7	7	6	7	7	7	7	6	7	4	4	4	4	4	4	4	4	4	4	4	4	4	4	4	4	4	4	4	4	4	4	4	4	4	4	4	3	5	5	2	3
22	1	5	3	4	5	5	4	4	4	3	3	1	4	3	4	5	5	1	2	3	2	1	2	1	1	3	3	4	2	4	1	3	3	2	4	4	4	4	4	4	4	4	4	5	4	3	2	3	4
21	1	7	7	7	7	7	7	7	7	7	7	7	7	7	7	7	7	4	4	4	4	4	4	4	4	4	4	4	4	4	4	4	4	4	4	4	4	4	4	4	4	4	4	5	5	5	5	5	5
20	2	5	5	5	4	7	4	4	5	4	5	3	6	5	5	5	5	2	2	2	1	1	1	1	2	1	1	1	1	2	2	3	3	2	2	3	3	3	2	4	3	2	2	4	3	4	3	3	3
20	1	4	4	4	4	4	4	4	4	4	4	4	4	4	4	4	4	2	2	2	2	2	2	1	1	1	1	1	2	2	2	2	2	2	2	2	2	2	2	2	2	2	2	3	3	3	3	3	3
19	1	7	7	7	7	7	7	7	7	7	7	4	7	7	7	7	7	4	4	2	4	4	4	2	4	2	4	4	3	4	1	4	4	4	4	4	4	4	4	4	4	4	4	5	5	5	5	3	5
19	1	4	4	4	4	4	4	4	4	4	4	3	4	4	4	4	4	2	2	3	2	3	3	3	3	3	3	3	3	3	3	3	3	3	3	3	3	3	3	3	3	3	3	3	3	3	3	3	3
19	1	6	1	5	1	1	5	1	1	1	1	1	1	7	1	1	1	1	1	1	1	1	1	1	1	1	1	1	1	1	1	1	1	1	1	1	1	1	1	1	1	1	1	1	1	1	1	1	1
20	1	6	6	7	6	7	7	7	6	7	7	4	7	7	7	7	7	2	2	3	3	4	4	3	4	4	3	3	3	4	3	4	4	4	3	4	4	4	4	4	4	4	4	4	4	4	4	4	4
21	2	7	7	4	2	7	5	1	2	2	7	1	5	7	7	5	2	2	2	2	2	2	2	1	1	1	1	3	1	4	1	3	1	4	4	4	4	4	4	4	4	3	3	1	1	1	1	1	1
19	2	6	6	6	5	6	6	6	6	6	6	5	6	6	6	6	6	3	3	3	3	3	3	1	3	3	3	2	3	3	3	3	3	3	3	3	3	3	3	3	3	3	3	1	1	1	1	1	1
20	1	7	7	7	7	7	7	7	7	6	6	6	6	6	6	6	6	4	4	4	4	4	4	4	4	4	4	4	4	4	4	4	4	3	4	3	3	3	3	3	4	3	4	5	5	5	5	5	5
21	2	4	1	4	1	7	4	3	3	3	7	3	2	3	3	4	2	2	3	3	1	4	4	1	1	1	2	1	2	3	1	4	2	1	4	2	2	4	4	3	2	2	2	2	3	2	3	2	2
22	1	7	7	7	7	7	7	7	7	7	7	7	7	7	7	7	7	4	4	4	4	4	4	4	4	4	4	4	4	4	4	4	4	4	4	4	4	4	4	4	4	4	4	5	5	5	5	5	5
21	1	7	6	7	5	5	7	4	5	5	7	2	6	6	5	7	4	2	2	2	2	2	2	3	3	2	3	1	3	4	2	3	2	2	2	2	4	3	2	3	3	2	3	3	2	2	2	1	3
20	1	6	6	6	4	6	6	6	6	6	6	6	6	6	6	6	6	2	2	1	1	1	1	1	2	2	2	2	1	2	2	2	2	2	2	2	2	2	2	2	2	2	2	3	3	3	3	3	3
20	1	4	4	4	4	4	4	4	4	4	4	4	4	4	4	4	4	4	3	3	3	3	3	3	3	3	3	3	3	3	3	3	3	3	3	3	3	3	3	3	3	3	3	3	3	3	3	3	3
20	1	7	7	7	4	7	7	7	7	7	7	4	7	7	7	7	7	4	4	4	4	4	4	4	4	4	4	4	4	4	4	4	4	4	4	4	4	4	4	4	4	4	4	5	5	5	5	5	5
21	1	3	4	4	4	4	4	4	4	3	3	6	2	3	3	5	5	1	1	1	1	1	1	1	1	1	2	1	2	1	1	3	1	1	1	2	2	2	2	2	1	2	2	2	2	2	2	2	2
19	2	7	7	6	6	5	5	4	4	4	6	3	5	6	5	5	6	2	2	2	1	1	2	1	1	2	2	1	1	1	1	1	1	2	2	2	2	2	2	1	2	2	2	2	2	2	2	2	2
19	2	7	7	6	7	6	6	7	6	6	7	6	6	7	6	6	6	2	2	2	2	2	2	2	2	2	2	2	2	2	2	2	2	2	2	2	2	2	2	2	2	2	2	2	4	4	3	3	3
19	1	7	7	7	7	7	7	7	7	7	7	7	7	7	7	7	7	4	4	4	4	4	4	4	4	4	4	4	4	4	4	4	4	4	4	4	4	4	4	4	4	4	4	5	5	5	5	5	5
19	2	6	7	7	7	7	4	4	4	4	5	4	5	4	5	5	5	1	3	2	2	2	2	2	2	2	2	2	3	2	2	2	2	2	3	2	2	3	2	2	2	2	2	2	2	2	2	2	2
20	1	7	7	7	3	5	7	7	6	5	5	3	6	7	5	7	3	3	3	3	3	3	3	2	2	2	2	2	3	2	3	3	2	3	2	2	2	2	2	2	3	2	3	3	2	2	3	3	3
20	1	7	4	7	4	4	7	4	4	4	7	4	4	7	4	7	4	3	2	2	2	2	2	2	2	2	2	2	2	2	2	4	2	2	2	2	2	4	2	2	2	2	2	2	2	2	2	2	2
19	2	6	7	7	7	7	6	6	6	6	6	6	6	6	6	6	6	3	3	3	3	3	3	3	3	3	3	3	3	3	3	3	3	3	3	3	3	3	3	3	3	3	3	4	4	4	4	4	4
20	2	4	4	4	4	4	4	4	4	4	4	4	4	4	4	4	4	2	2	2	2	2	2	2	2	2	2	2	2	2	2	2	2	2	2	2	2	2	2	2	2	2	2	2	2	2	2	2	2
19	1	6	6	6	2	2	6	6	4	4	4	4	4	4	4	4	4	2	2	2	2	2	2	2	2	2	2	2	2	4	2	2	2	2	2	2	2	2	4	2	2	2	2	2	2	2	2	2	2
20	1	7	5	6	4	5	5	4	4	4	7	4	6	6	5	6	4	2	2	3	3	1	3	1	2	2	2	2	2	3	2	2	2	2	3	2	3	3	3	2	3	2	3	1	1	1	4	1	2
20	1	7	7	7	7	7	7	7	6	6	6	6	7	7	7	7	6	4	4	4	3	4	3	4	4	4	4	4	4	4	4	4	4	4	4	4	4	4	4	4	4	3	4	2	4	2	2	2	2
21	1	7	7	7	7	7	4	4	4	4	4	4	4	4	4	4	4	2	4	4	4	4	4	3	4	4	4	4	4	4	4	4	4	4	4	4	4	4	4	2	3	3	2	5	2	4	3	2	4
19	1	2	6	5	5	6	6	6	5	6	6	2	6	5	5	5	5	1	1	3	1	1	1	1	1	1	1	1	1	3	1	1	1	1	3	1	3	3	1	3	1	1	1	4	1	1	1	1	4
19	1	6	6	6	2	6	4	3	4	4	6	3	6	6	6	6	6	1	2	1	1	3	1	1	3	3	2	1	3	3	3	3	3	3	3	3	3	3	3	3	3	3	3	4	4	5	5	5	5
20	1	6	6	6	4	4	4	3	4	4	6	3	4	5	5	6	4	2	2	1	1	2	1	1	2	2	2	2	2	2	1	1	1	2	2	1	2	3	1	2	2	1	1	3	2	2	3	1	1
21	1	7	7	7	5	4	7	4	5	7	7	3	7	7	7	7	7	4	4	4	4	4	4	3	4	4	4	4	4	4	4	4	4	4	4	4	4	4	4	4	4	4	4	3	1	3	5	1	3
19	2	6	6	6	6	7	6	7	1	6	7	1	7	7	7	7	7	4	4	4	4	3	4	4	4	3	4	4	4	4	4	4	4	4	4	4	4	4	4	4	4	4	4	3	3	5	3	3	5
20	2	4	2	6	3	4	4	2	3	3	4	3	5	5	4	6	3	1	1	1	1	1	1	1	1	1	1	1	1	1	1	1	1	1	1	1	3	1	1	1	1	1	1	1	1	1	3	4	1
21	1	7	7	7	7	7	7	7	7	7	7	7	7	7	7	7	7	4	4	4	4	4	4	2	4	4	4	4	4	4	4	4	4	4	4	4	4	4	4	4	4	4	4	5	5	5	5	5	5
20	1	6	7	6	7	7	7	7	7	7	7	7	7	7	7	7	7	4	4	4	4	4	4	4	4	4	4	4	4	4	4	4	4	4	4	4	4	4	4	4	4	4	4	1	5	5	5	5	5
19	1	4	3	2	2	1	1	1	1	1	3	1	1	2	1	3	2	2	2	1	1	2	2	1	1	2	2	1	2	3	1	2	1	1	2	2	2	3	2	3	1	2	1	1	1	1	1	1	2
20	1	7	7	7	7	7	7	7	7	7	7	7	7	7	7	7	7	4	4	4	4	4	4	4	4	4	4	4	4	4	4	4	4	4	4	4	4	4	4	4	4	4	4	5	5	5	5	5	5
21	1	4	4	4	4	4	4	4	4	4	4	4	4	4	4	4	4	2	2	2	2	2	2	2	2	2	2	2	2	2	2	2	2	2	2	2	2	2	2	2	2	2	2	3	3	3	3	3	3
19	2	6	7	7	7	7	7	7	7	7	7	7	7	7	7	7	7	4	4	4	4	4	4	4	4	4	4	4	4	4	4	4	4	4	4	4	4	4	4	4	4	4	4	5	5	5	5	5	5
20	2	4	7	4	4	4	4	4	4	4	6	4	6	4	6	6	4	2	2	2	1	2	4	3	2	2	2	2	3	3	3	4	2	3	4	3	2	3	3	4	3	4	3	4	2	3	4	2	2
21	1	7	7	7	4	6	7	4	4	6	6	4	6	6	7	6	4	2	1	1	1	1	1	1	1	1	1	1	1	1	1	1	1	2	1	2	2	2	2	2	1	2	2	1	1	1	1	1	1
19	2	6	6	6	5	6	6	5	6	6	6	5	6	6	6	6	5	3	2	2	2	2	2	2	3	2	2	2	2	2	1	2	2	2	2	1	3	2	3	3	2	2	2	2	4	3	3	2	3
20	1	4	5	6	4	7	5	5	5	5	6	3	6	6	6	7	5	3	3	1	2	3	3	3	2	2	2	3	1	2	3	3	1	3	3	3	3	3	3	3	1	3	3	3	3	3	3	3	4
21	1	6	6	6	6	6	6	4	5	4	6	3	5	6	4	7	4	3	3	3	3	3	3	2	2	3	2	3	3	3	3	3	3	3	3	3	3	3	3	3	3	3	3	4	4	4	4	4	4
19	1	6	6	6	6	7	6	6	6	6	6	6	6	6	6	6	6	4	4	4	4	4	4	4	4	4	4	4	4	4	4	4	4	4	4	4	4	4	4	4	4	4	4	5	5	5	5	5	5
20	1	7	4	6	4	7	7	7	4	4	7	4	7	7	7	7	7	3	3	3	3	2	4	4	3	4	4	4	4	4	4	4	4	4	4	1	3	3	4	4	4	4	4	4	4	4	3	5	2
20	1	6	6	6	4	6	6	4	4	4	6	4	6	6	6	6	4	2	2	1	1	2	1	1	2	2	2	2	2	2	1	2	1	1	2	2	2	2	2	1	2	2	2	4	2	2	3	2	4
22	1	3	3	3	3	4	3	2	4	3	4	2	3	4	4	4	4	2	2	2	2	2	2	2	2	3	2	3	3	3	2	3	2	3	3	3	3	3	3	3	3	3	3	4	4	3	3	4	3
22	1	7	7	7	7	7	7	7	7	7	7	4	7	7	7	7	7	4	4	4	4	4	4	4	4	4	4	4	4	4	4	4	4	4	4	4	4	4	4	4	4	4	4	5	5	5	5	5	5
22	1	7	7	7	7	7	7	7	7	7	7	7	7	7	7	7	7	4	4	4	4	4	4	4	4	4	4	4	4	4	4	4	4	4	4	4	4	4	4	4	4	4	4	5	5	5	5	5	5
21	2	3	4	4	3	4	3	3	3	3	5	3	5	5	5	4	4	3	3	3	2	3	3	2	2	2	3	1	1	3	1	3	1	3	3	3	3	3	3	3	3	3	3	3	3	3	3	3	3
22	2	4	7	4	4	4	3	3	5	4	5	4	6	5	5	4	4	4	4	4	4	4	3	2	2	2	2	2	2	3	3	3	3	3	3	3	3	3	3	3	3	3	3	4	4	4	4	4	4
22	1	5	7	3	5	5	5	5	6	6	6	7	5	5	6	6	6	4	3	3	3	3	3	2	2	3	3	3	2	2	3	2	3	2	3	2	3	3	3	3	3	3	4	3	5	3	3	4	4
21	1	4	7	6	5	4	5	3	3	3	4	3	4	3	3	4	3	2	3	2	2	2	2	2	2	2	3	3	2	4	2	3	2	3	3	2	3	3	3	3	2	2	2	3	3	2	2	2	2
22	1	7	7	7	7	7	7	7	7	7	7	7	7	7	7	7	7	4	4	4	4	4	4	4	4	4	4	4	4	4	4	4	4	4	4	4	4	4	4	4	4	4	4	3	3	3	1	1	1
23	1	6	6	5	5	7	6	5	5	5	4	3	4	4	6	6	5	2	2	1	1	2	3	2	2	3	2	3	3	2	3	2	2	2	2	2	3	3	3	4	3	2	3	4	3	4	2	3	2
23	1	7	7	7	5	7	7	7	1	4	7	1	7	2	4	5	6	4	4	4	4	4	4	3	4	4	4	4	4	4	2	3	4	4	4	4	4	4	4	4	4	4	4	1	5	5	5	5	5
22	1	7	5	4	3	7	7	4	2	2	7	4	6	6	7	7	3	2	2	2	2	2	2	2	1	3	2	3	2	1	1	1	1	2	1	2	2	3	3	3	1	2	2	2	2	2	2	2	2
20	1	6	7	7	6	6	6	6	6	6	6	5	6	6	6	6	6	2	2	2	3	4	3	4	3	3	3	3	4	3	3	3	3	4	4	3	4	4	3	3	3	3	3	2	2	2	2	2	2
19	1	7	7	7	7	7	7	7	7	7	7	7	7	7	7	7	7	4	4	4	4	4	4	4	4	4	4	4	4	4	4	4	4	4	4	4	4	4	4	4	4	4	4	5	5	5	5	5	5
19	1	4	5	5	5	5	5	5	5	5	5	5	5	5	5	5	5	3	3	3	3	3	3	3	3	3	3	3	3	3	3	3	3	3	3	3	3	3	3	3	3	3	3	4	4	4	4	4	4
19	2	5	7	7	4	7	7	7	7	7	7	7	7	7	7	7	7	3	3	3	3	3	3	3	3	3	3	3	3	3	3	3	3	3	3	3	3	3	3	3	3	3	3	4	4	4	4	4	4
20	1	7	7	7	4	6	6	3	6	6	6	3	5	6	5	7	2	2	2	2	2	2	1	2	3	1	2	1	4	2	2	2	1	2	2	2	2	3	2	3	1	2	1	2	2	2	2	2	2
19	1	5	6	6	2	5	5	5	5	6	5	5	6	5	6	6	6	1	1	1	1	1	1	1	1	1	1	1	1	1	1	1	1	1	1	1	1	1	1	1	1	1	1	1	1	1	1	1	1
20	1	6	7	6	4	6	6	4	4	4	7	4	7	6	6	7	4	4	4	1	2	1	2	1	1	2	2	1	4	4	1	4	1	2	1	1	3	4	4	3	3	2	2	2	1	1	1	1	1
20	1	6	6	4	4	4	6	4	4	4	6	4	6	6	4	6	4	1	1	1	1	1	1	1	1	1	1	1	1	1	1	1	1	2	1	2	2	2	1	1	1	1	1	1	1	1	1	1	1
21	1	7	7	7	7	7	7	7	7	7	7	7	7	7	7	7	7	4	4	4	4	4	4	4	4	4	4	4	4	4	4	4	4	4	4	4	4	4	4	4	4	4	4	5	5	5	5	5	5
21	1	6	4	4	1	1	3	1	1	7	7	3	1	6	1	7	1	1	4	4	1	1	3	1	2	1	4	4	2	1	1	4	1	2	2	1	4	3	4	4	1	4	3	1	1	1	1	1	1
21	2	7	7	7	7	7	7	7	7	7	7	7	7	7	7	7	7	4	4	4	4	4	4	4	4	4	4	4	4	4	4	4	4	4	4	4	4	4	4	4	4	4	4	5	5	5	5	5	5
20	1	5	5	5	4	5	4	3	5	4	6	2	5	5	3	4	3	2	2	2	2	2	2	2	2	2	2	2	2	2	2	2	2	2	2	2	2	2	2	3	2	2	2	2	2	3	3	3	3
19	2	6	4	4	4	4	4	4	6	4	6	3	4	5	6	5	4	2	2	2	2	1	2	2	2	2	1	2	2	2	1	2	1	2	2	2	2	3	3	3	2	2	2	4	3	3	3	3	3
22	1	6	4	4	4	4	4	4	4	4	4	4	4	4	4	4	4	3	3	3	3	3	3	3	3	3	3	3	3	3	3	3	3	3	3	3	3	3	3	2	2	2	3	4	4	4	4	4	4
20	1	4	4	4	4	4	4	4	4	4	4	4	4	4	4	4	4	2	2	2	2	2	2	2	2	2	2	2	2	2	2	2	2	2	2	2	2	2	2	2	2	2	2	3	3	3	3	3	3
22	2	6	5	5	4	3	3	5	6	4	4	6	3	4	2	2	6	4	4	2	3	2	1	3	2	3	1	1	3	2	3	4	2	2	4	3	2	3	3	3	3	2	1	1	4	4	4	1	5
22	1	6	6	2	1	3	6	3	4	5	6	3	6	6	6	6	6	2	1	2	3	3	2	1	1	1	1	2	3	1	1	1	3	1	1	3	1	3	1	3	1	1	2	1	1	1	1	1	1
20	1	4	4	7	7	7	6	6	4	3	7	1	6	6	7	6	6	3	3	3	2	3	3	1	1	1	4	4	3	3	3	3	3	3	4	3	3	3	3	3	3	3	3	4	4	4	4	4	4
22	2	6	6	6	2	7	6	5	6	6	6	1	6	6	6	6	5	1	2	2	1	2	1	4	1	1	1	1	3	3	2	1	2	1	3	1	2	2	2	2	1	2	2	5	5	5	5	5	5
20	1	3	3	3	3	3	3	3	3	3	3	3	3	3	3	3	3	3	2	3	3	2	2	3	2	2	3	3	2	3	3	3	2	2	2	3	3	4	3	1	3	3	2	4	3	2	3	4	4
21	1	6	7	7	7	7	7	7	5	5	7	6	7	7	7	7	7	3	3	3	3	3	3	3	3	3	3	3	3	3	3	3	3	3	4	3	4	4	4	4	4	4	4	2	2	2	2	4	1
22	1	6	7	7	7	6	5	6	7	7	7	4	7	7	7	7	6	3	3	3	3	3	3	3	3	3	3	2	3	3	3	3	3	3	3	3	3	3	3	3	3	3	3	3	3	3	3	3	3
21	1	3	5	6	4	4	4	4	5	6	7	3	2	5	3	5	3	2	2	2	2	2	1	1	2	3	2	2	3	2	2	3	1	1	3	1	2	2	2	3	2	3	2	3	3	2	5	3	3
22	1	6	6	4	2	5	5	5	5	5	6	5	6	6	6	5	5	1	2	2	2	2	2	1	1	2	2	1	2	2	1	2	2	2	1	1	2	2	2	3	2	2	3	4	3	3	3	3	3
21	1	1	1	1	1	1	1	1	1	1	1	1	1	1	1	1	1	1	1	1	1	1	1	1	1	1	1	1	1	1	1	1	1	1	1	1	1	1	1	1	1	1	1	1	1	1	1	1	1
19	1	7	6	6	7	7	6	6	5	5	6	5	6	6	6	7	6	2	2	3	3	3	4	4	2	2	3	2	2	2	2	2	2	3	4	3	4	4	4	4	4	2	2	2	2	2	1	1	2
19	1	5	4	6	4	4	5	3	3	6	6	2	4	5	4	5	2	1	1	2	1	2	1	1	1	1	1	1	2	2	1	3	1	1	1	1	2	2	1	4	1	2	1	3	1	2	3	2	2
20	1	7	7	7	7	7	7	7	7	7	7	7	7	7	7	7	7	4	4	4	4	4	4	4	4	4	4	4	4	4	4	4	4	4	4	4	4	4	4	4	4	4	4	5	5	5	5	5	5
20	1	2	3	2	2	2	2	3	2	2	3	3	2	3	3	3	3	2	2	2	1	1	2	2	1	1	2	1	2	1	1	2	2	1	1	1	1	2	1	1	2	2	2	1	2	2	1	2	1
20	1	4	4	4	4	4	6	2	2	6	6	2	4	4	2	4	4	1	2	1	1	1	1	1	1	1	1	1	2	2	1	1	1	2	2	1	1	1	2	2	2	1	1	1	1	1	1	1	1
19	1	6	6	5	6	5	5	5	5	7	6	6	6	5	6	7	5	4	4	3	3	4	2	1	2	3	3	2	2	2	2	4	3	2	3	2	4	4	3	4	4	4	3	3	4	4	4	3	4
19	1	5	4	6	4	5	4	4	4	3	5	2	4	5	4	4	4	3	2	2	2	2	2	2	2	2	2	2	2	2	1	2	2	2	2	2	2	2	2	2	2	2	2	1	1	1	2	2	2
22	1	7	4	6	3	3	5	2	7	5	7	2	5	5	5	5	5	2	3	2	1	1	2	1	1	2	2	1	3	2	1	2	2	2	1	1	2	2	2	2	1	1	1	1	1	1	1	1	1
20	2	6	6	6	4	6	4	4	4	4	6	4	6	6	6	4	6	3	2	2	2	2	2	2	2	2	2	2	2	2	2	2	2	2	3	3	2	2	3	3	3	2	2	3	3	3	3	3	3
21	1	6	4	7	5	5	6	2	4	6	6	3	5	6	6	7	3	3	2	2	1	2	2	2	2	1	3	1	1	2	2	2	1	1	1	1	2	3	2	2	2	2	2	4	4	4	4	4	4
21	1	5	4	7	7	7	4	4	5	7	4	4	7	4	7	4	4	3	3	3	3	3	3	3	3	3	3	3	2	3	3	3	3	4	4	4	4	4	4	4	3	4	4	4	3	4	5	3	5
21	1	7	7	7	7	7	7	7	7	7	7	7	7	7	7	7	7	4	4	4	4	4	4	4	4	4	4	4	4	4	4	4	4	4	4	4	4	4	4	4	4	4	4	3	5	3	4	1	5
19	1	4	4	6	6	4	4	3	6	4	6	4	6	6	6	6	4	1	1	1	1	2	2	2	1	1	1	1	1	3	1	3	1	3	3	1	3	3	3	2	1	2	2	4	3	3	3	3	3
20	1	4	4	4	4	4	4	4	4	4	5	3	4	4	4	4	4	2	2	2	2	2	2	2	2	2	2	2	2	2	2	2	2	2	2	2	2	2	2	3	2	2	2	1	2	2	1	1	1
19	1	4	4	5	4	4	4	2	6	4	5	2	5	6	4	5	2	3	2	1	2	2	3	1	3	2	1	2	1	3	2	3	1	3	3	2	4	3	3	3	2	3	2	4	3	2	4	3	2
19	1	6	6	6	6	5	5	1	1	1	5	1	1	1	1	7	1	1	1	3	2	2	2	2	2	2	2	1	1	2	2	2	2	2	2	2	2	2	2	2	2	2	2	5	5	4	4	4	3
21	2	7	7	7	7	7	7	7	7	7	7	7	7	7	7	7	7	4	4	4	4	4	4	4	4	4	4	4	4	4	4	4	4	4	4	4	4	4	4	4	4	4	4	5	5	5	5	5	5
20	1	6	6	6	6	6	7	6	6	7	7	5	7	7	7	7	6	3	3	3	3	3	3	3	3	4	3	4	4	4	2	4	4	4	3	4	4	4	4	4	4	4	4	3	3	4	4	4	3
20	2	4	3	3	4	2	4	4	4	4	4	4	4	4	4	4	4	2	2	2	3	3	3	3	3	3	3	3	3	3	3	3	3	3	3	3	3	3	3	3	3	3	3	4	3	3	3	3	3
21	1	7	7	5	7	6	6	6	6	6	6	6	6	6	6	6	6	2	4	1	1	1	1	4	4	1	1	1	2	1	1	1	1	1	1	1	1	1	1	1	1	1	1	1	1	1	1	1	1
21	1	6	6	5	3	4	5	4	3	3	3	3	6	4	4	4	4	1	1	1	1	1	1	1	1	1	1	1	1	3	1	2	1	1	1	1	2	2	1	3	1	2	1	1	1	1	4	3	1
19	1	6	6	6	7	7	4	6	6	6	6	6	6	6	6	6	6	3	4	4	3	3	3	4	4	4	4	4	4	4	4	4	4	4	4	4	4	4	4	4	4	4	3	4	4	5	5	4	5
21	1	4	4	4	4	4	4	4	4	4	4	4	4	4	4	4	4	2	2	2	2	2	2	2	2	2	2	2	2	2	2	2	2	2	2	2	2	2	2	2	2	2	2	3	3	3	3	3	3
21	1	6	4	4	4	4	5	4	4	4	4	4	4	4	4	6	4	3	3	2	2	2	3	1	2	2	2	3	1	3	3	2	2	3	4	2	2	2	4	4	4	3	3	1	1	1	1	2	2
21	1	6	7	7	7	7	7	7	7	7	4	6	6	5	7	7	7	4	4	4	4	4	4	4	4	4	4	4	4	4	4	4	4	4	4	4	4	4	4	4	4	4	4	5	5	5	5	5	5
19	2	7	7	7	7	7	7	7	7	7	7	7	7	7	7	7	7	4	2	2	4	4	4	1	4	4	4	4	3	4	3	4	4	4	4	4	4	4	4	4	4	4	4	5	3	3	5	2	3
21	1	5	4	6	6	4	6	6	5	7	7	2	4	6	4	7	6	4	4	4	4	4	4	1	4	1	4	4	4	1	1	2	1	4	1	1	1	3	1	4	1	1	1	1	1	1	5	5	4
19	1	6	6	6	5	6	6	5	6	6	6	5	6	6	6	6	6	2	3	1	1	1	1	1	1	2	2	1	1	1	1	2	1	1	1	1	1	2	1	4	1	1	1	2	1	1	1	1	1
19	1	6	7	6	1	5	5	4	5	5	5	3	7	5	6	6	6	4	4	3	3	3	3	1	3	1	3	3	3	1	1	2	2	2	4	1	4	4	4	4	4	4	2	3	1	3	3	1	1
21	1	5	4	6	4	4	4	3	3	5	6	3	3	3	6	7	4	2	1	1	1	1	1	2	3	3	1	1	3	3	1	1	1	1	4	1	1	1	1	1	1	1	1	1	1	3	3	4	1
21	1	4	1	4	1	7	3	1	1	1	6	1	4	4	4	4	4	1	2	2	1	1	1	2	1	1	1	1	1	1	1	1	1	1	4	1	2	1	1	2	1	1	1	3	3	3	3	3	3
21	1	7	7	7	7	7	7	7	7	7	7	7	7	7	7	7	7	4	4	4	4	4	4	4	4	4	4	4	4	4	4	4	4	4	4	4	4	4	4	4	4	4	4	5	5	5	5	5	5
20	1	7	7	6	6	6	7	6	6	6	6	6	6	6	7	6	6	2	1	1	2	2	2	1	2	2	1	2	2	2	2	2	2	2	2	1	2	2	2	2	2	2	2	1	1	1	1	1	1
20	2	5	5	4	4	7	4	5	3	7	5	3	6	7	4	4	4	3	2	3	3	3	3	3	2	3	3	2	3	2	3	3	2	3	3	3	3	2	3	3	3	2	3	4	2	4	3	3	4
21	1	4	5	4	4	2	3	3	3	4	4	3	4	4	3	4	3	2	2	2	2	2	2	2	2	2	2	2	2	2	2	2	2	2	2	2	2	3	2	3	2	2	2	2	2	2	2	2	2
20	1	5	5	5	5	4	5	4	4	4	5	3	5	5	5	5	5	2	1	1	1	1	2	3	1	1	1	1	1	1	1	1	1	1	3	1	3	3	3	3	1	1	1	1	1	1	1	1	1
20	1	7	7	7	4	7	6	5	4	7	7	7	7	7	7	6	7	4	4	4	3	4	4	2	4	4	4	4	4	4	4	4	4	4	4	4	4	4	4	4	4	4	4	5	5	5	5	5	5
20	1	6	7	6	4	6	6	4	4	6	6	6	6	6	6	6	6	2	2	2	2	1	2	2	2	2	2	2	2	3	2	2	3	3	2	3	3	3	3	3	3	2	2	1	1	1	1	1	1
19	2	5	3	5	6	7	5	6	7	6	7	3	7	7	5	7	7	4	3	1	2	1	3	1	3	4	3	4	4	4	1	4	3	4	4	2	4	4	4	2	4	4	4	1	1	1	2	1	1
21	1	5	6	1	1	4	4	6	4	5	3	4	2	2	4	3	3	1	1	3	4	4	3	4	3	2	2	3	3	4	3	1	2	4	4	4	4	4	4	3	4	3	2	2	2	3	2	2	4
21	1	3	4	4	4	1	4	4	4	4	7	4	4	4	4	6	4	1	2	1	1	1	1	2	1	1	1	1	1	1	1	1	1	1	1	1	1	1	1	1	1	1	1	1	1	1	1	1	1
21	1	7	6	7	4	6	7	4	4	5	7	2	4	6	3	6	3	2	2	2	1	2	3	1	2	2	2	2	1	2	2	2	2	2	4	3	3	3	3	3	3	3	3	3	3	3	3	3	3
21	2	6	7	7	5	6	6	6	5	6	5	5	6	6	6	7	5	1	2	1	1	2	1	2	2	1	1	1	2	1	1	2	1	1	2	1	1	2	1	2	1	1	1	5	5	5	5	4	5
20	1	6	6	6	6	6	6	6	6	6	6	5	6	6	5	6	5	3	3	3	3	3	3	3	3	3	3	3	3	3	3	3	3	3	3	3	3	3	3	3	3	3	3	4	4	4	4	4	4
19	1	4	6	4	4	6	6	4	4	4	6	4	4	6	6	4	4	2	2	2	1	2	2	1	2	2	2	1	2	2	2	2	2	2	2	2	2	3	2	3	3	2	2	1	3	3	3	3	1
19	1	4	3	5	2	4	4	3	5	4	5	2	4	6	4	7	3	2	2	2	1	2	2	1	1	1	2	2	1	2	2	1	3	1	2	2	1	2	2	2	1	1	2	2	2	2	4	1	2
20	2	6	7	7	7	7	7	7	7	7	7	7	7	7	7	7	7	4	4	4	4	4	4	4	4	4	4	4	4	4	4	4	4	4	4	4	4	4	4	4	4	4	4	5	5	5	5	5	5
20	1	7	7	7	7	7	7	7	7	7	7	7	7	7	7	7	7	4	4	4	4	4	4	1	4	4	4	4	4	4	4	4	4	4	4	4	4	4	4	4	4	4	4	4	5	4	4	2	2
19	1	4	4	4	4	4	4	4	4	4	4	4	4	4	4	4	4	3	3	3	3	3	3	3	3	3	3	3	3	3	3	3	3	3	3	3	3	3	3	3	3	3	3	3	3	3	3	3	3
19	2	6	6	6	5	5	5	5	5	5	5	4	6	6	6	5	6	2	2	2	2	2	3	2	2	3	2	2	2	2	2	3	3	3	3	2	3	3	3	3	3	3	3	4	4	4	5	4	5
20	1	6	6	4	4	3	4	3	3	4	6	1	7	6	6	6	4	2	2	2	4	4	3	1	2	1	3	3	2	4	2	3	3	3	2	3	2	3	3	3	3	3	3	4	3	4	4	4	4
21	1	7	6	6	6	4	5	5	5	4	6	4	6	6	6	6	5	3	3	3	3	4	3	3	4	4	3	3	3	4	4	4	4	4	3	3	3	4	3	4	3	4	3	4	2	2	2	1	1
21	1	7	4	4	4	7	4	7	6	4	7	4	6	6	6	6	4	2	3	3	3	3	3	1	4	3	4	4	3	4	3	4	4	4	4	3	4	4	4	4	4	4	4	3	4	4	4	2	2
21	2	6	7	7	5	6	5	4	5	5	5	4	7	6	5	6	4	2	2	1	1	2	3	1	2	1	2	1	2	2	1	3	3	2	3	3	3	3	3	4	4	4	3	3	2	2	2	2	2
20	1	7	7	7	7	7	7	7	4	4	7	7	7	7	7	7	7	4	4	4	4	4	4	4	4	4	4	4	4	4	4	4	4	4	4	4	4	3	3	2	3	3	3	4	4	4	4	4	4
22	1	7	7	7	7	7	7	7	7	7	7	7	7	7	7	7	7	4	4	4	4	4	4	4	4	4	4	4	4	4	4	4	4	4	4	4	4	4	4	4	4	4	4	5	5	5	5	5	5
22	1	6	6	6	3	6	5	4	6	5	5	3	6	5	6	6	4	2	2	1	2	2	2	1	2	2	3	2	2	3	1	3	2	2	2	2	2	3	3	3	2	2	2	1	2	3	3	1	1
22	1	6	6	6	6	6	6	6	6	6	6	6	6	6	6	6	6	4	4	4	4	4	4	4	4	4	4	4	4	4	4	4	4	4	4	4	4	3	3	3	3	3	3	3	3	3	3	3	3
22	1	4	4	4	4	4	4	4	4	4	4	4	4	4	4	4	4	1	1	1	1	1	1	1	1	2	1	1	1	1	1	1	1	1	3	1	1	1	1	1	1	1	1	1	1	1	1	1	1
21	1	6	6	6	6	6	6	6	6	6	6	6	6	6	6	6	6	3	3	3	3	3	3	3	3	3	3	3	3	3	3	3	3	3	3	3	3	3	3	3	3	3	3	4	4	4	4	4	4
20	1	4	5	7	4	7	7	4	4	4	4	4	4	4	4	4	4	1	1	1	1	1	1	1	1	1	2	1	1	4	4	4	1	3	3	3	3	4	3	4	4	4	3	3	3	3	3	3	3
19	1	6	6	4	3	6	4	1	4	4	6	1	3	5	1	4	1	2	2	2	1	1	2	2	2	2	2	2	2	2	2	2	2	2	2	2	2	2	2	2	2	2	2	3	3	3	3	3	3
19	1	6	4	6	1	4	4	4	4	4	6	3	5	4	4	6	4	1	2	1	1	1	1	1	1	2	2	1	1	1	1	2	1	1	2	1	2	2	2	2	2	2	1	1	3	2	2	1	1
21	1	5	1	4	2	2	2	3	3	3	7	1	2	7	1	7	1	3	3	1	1	1	1	4	4	4	4	4	4	4	4	4	4	4	4	4	4	4	4	4	4	4	4	5	5	5	5	5	5
21	1	6	6	6	6	6	6	6	6	6	6	6	6	6	6	6	6	3	3	3	2	3	3	1	1	3	3	3	3	3	3	3	3	3	3	3	3	3	3	3	3	3	3	1	1	1	1	1	1
20	1	4	6	3	5	5	6	5	6	6	6	3	6	6	5	6	4	1	2	1	1	2	2	1	2	2	2	2	2	3	1	3	1	1	3	1	1	1	2	3	1	1	1	4	3	4	3	4	4
21	1	4	4	4	4	4	4	4	4	4	4	4	4	4	4	4	4	4	4	4	4	4	4	4	4	4	4	4	4	4	4	4	4	4	4	4	4	4	4	4	4	4	4	4	4	4	4	4	4
21	1	6	6	6	5	6	6	5	5	6	7	4	7	6	6	6	5	2	3	4	4	4	4	1	2	4	4	4	4	4	1	4	4	4	4	4	4	4	4	4	4	4	4	4	5	5	5	3	1
20	1	4	4	3	4	7	5	5	5	5	5	4	6	6	6	6	7	3	3	3	3	3	3	3	3	3	3	3	3	3	3	3	3	3	3	3	3	3	3	3	3	3	3	4	4	4	3	4	4
21	1	6	5	4	4	5	4	5	4	6	7	5	6	5	4	5	5	2	4	3	2	3	4	2	2	1	4	4	3	3	2	2	1	3	4	3	3	4	2	3	2	3	4	2	5	4	3	4	3
20	1	7	7	7	7	7	7	7	7	7	7	7	7	7	7	7	7	4	4	4	4	4	4	4	4	4	4	4	4	4	4	4	4	4	4	4	4	4	4	4	4	4	4	3	1	1	1	3	3
22	1	7	7	7	7	7	7	7	7	7	7	7	7	7	7	7	7	4	4	4	4	4	4	4	4	4	4	4	4	4	4	4	4	4	4	4	4	4	4	4	4	4	4	3	3	3	3	3	3
22	2	4	4	5	4	5	4	4	3	3	4	2	4	4	4	6	2	1	1	1	1	1	1	1	1	1	1	1	1	1	1	1	1	1	3	1	1	1	3	3	3	1	1	1	1	1	1	3	1
20	1	4	7	4	4	4	4	4	7	7	7	4	7	4	7	7	7	2	2	1	1	2	2	1	2	2	2	2	1	2	2	2	1	2	2	2	2	2	2	2	2	2	2	1	1	1	1	1	1
20	2	6	4	6	4	6	4	4	3	4	6	3	5	5	4	5	4	1	1	2	2	2	1	2	2	2	2	1	2	2	2	2	1	1	2	2	2	2	2	3	3	2	2	1	3	3	2	2	2
21	1	6	7	7	1	5	7	5	5	5	5	5	5	5	5	5	5	3	3	3	3	3	3	3	3	3	3	3	3	3	3	3	3	3	3	3	3	3	3	3	3	3	3	3	3	3	3	3	3
21	1	5	7	7	7	7	7	7	7	7	7	7	7	7	7	7	7	3	3	3	3	3	3	3	3	3	3	3	3	3	3	3	3	3	3	3	3	3	3	3	3	3	3	2	2	2	2	2	2
21	1	4	4	4	4	4	4	4	6	5	5	7	6	5	6	4	6	3	2	4	2	4	3	4	3	4	3	4	3	4	3	4	3	4	3	4	3	4	3	4	3	4	3	5	4	5	4	5	4
21	1	6	6	4	3	7	4	3	4	4	7	6	7	6	7	7	4	3	3	2	3	2	3	2	3	4	4	4	4	3	3	3	3	4	4	4	4	4	4	4	3	3	4	3	4	3	4	3	3
22	2	6	6	5	6	4	6	6	7	7	7	4	6	5	6	7	6	3	2	3	2	3	3	1	3	3	3	3	3	3	2	3	3	3	4	2	3	3	3	3	2	3	2	2	2	4	3	2	2
20	1	6	5	4	3	2	2	2	2	5	2	1	5	3	3	3	3	2	2	2	2	1	2	1	2	1	1	2	2	4	1	2	2	2	2	2	2	2	2	2	2	2	2	3	3	2	2	2	2
20	1	6	6	6	1	5	7	4	4	4	5	1	7	6	4	6	4	2	2	2	2	3	2	2	2	2	2	4	2	3	1	3	3	3	3	3	3	3	3	3	3	3	3	3	3	3	3	3	3
22	1	6	7	7	4	6	6	6	4	4	7	4	7	6	6	6	6	2	3	2	2	2	3	3	3	3	3	3	3	3	3	3	3	3	3	3	3	3	3	3	3	3	3	4	4	4	4	4	4
21	1	4	4	4	4	5	4	4	4	4	6	1	5	5	4	5	4	2	1	1	1	1	2	1	1	2	1	1	1	1	1	1	1	1	1	1	1	1	1	2	1	3	1	1	2	1	1	2	1
20	1	7	7	6	4	5	5	4	5	4	6	4	6	6	7	4	5	2	2	2	2	3	3	2	2	4	4	4	3	3	4	3	3	3	3	3	3	3	3	3	3	3	3	3	3	3	3	3	3
21	1	7	7	7	7	7	7	7	7	7	7	7	7	7	7	7	7	4	1	4	4	4	4	4	4	4	4	4	4	4	4	4	4	4	4	4	4	4	4	4	4	4	4	1	1	1	1	1	1
22	1	7	7	7	7	7	7	7	7	7	7	7	7	7	7	7	7	4	4	4	4	4	4	4	4	4	4	4	4	4	4	4	4	4	4	4	4	4	4	4	4	4	4	5	5	5	5	5	5
20	1	6	2	5	1	4	6	1	4	4	5	3	4	6	4	6	4	2	2	1	1	2	1	1	1	2	2	2	1	2	2	2	2	2	2	1	2	2	2	2	2	2	2	1	1	2	2	1	1
21	1	6	7	7	5	2	6	2	2	7	7	2	7	6	6	6	6	3	4	2	4	1	2	1	2	1	4	2	4	4	4	4	4	4	2	2	4	4	4	4	2	4	4	5	1	3	5	5	1
20	1	4	6	4	4	4	3	3	3	4	3	3	3	3	3	3	3	2	2	3	3	2	3	2	3	2	3	3	3	3	3	3	3	3	3	2	3	3	3	3	3	3	3	3	3	3	3	3	3
19	1	7	7	7	2	7	7	2	7	7	7	6	7	7	7	7	6	2	2	2	2	2	4	1	2	2	3	3	2	2	1	3	2	3	2	2	4	4	4	4	3	4	4	1	4	1	2	2	2
21	2	7	3	6	6	6	6	6	3	3	3	3	6	6	6	6	6	4	4	4	4	4	4	4	4	4	4	3	3	3	4	3	4	3	4	2	3	3	3	3	2	3	3	4	4	4	4	4	4
19	1	1	1	1	1	1	1	1	1	1	1	1	1	1	1	1	1	1	1	1	1	1	1	1	1	1	1	1	1	1	1	1	1	1	1	1	1	1	1	1	1	1	1	1	1	1	1	1	1
19	1	6	6	7	4	7	5	4	7	7	5	3	7	7	7	7	7	2	2	3	2	2	2	1	1	4	4	3	1	4	1	1	3	4	3	4	1	3	4	4	4	4	4	3	2	3	1	1	2
21	2	4	6	7	4	5	5	4	4	4	6	4	6	6	6	6	4	2	2	2	1	2	2	1	1	1	1	1	2	3	1	3	1	1	1	1	4	4	3	3	4	3	2	4	2	3	4	2	2
20	1	6	5	6	5	6	6	5	6	5	5	5	6	6	6	6	6	4	1	1	4	4	4	4	4	4	4	4	4	4	4	4	4	4	4	4	4	4	4	4	4	4	4	1	1	1	1	1	1
20	1	6	6	6	6	6	6	6	6	6	6	6	6	6	6	6	6	2	3	2	1	2	3	3	3	2	3	1	3	3	4	4	2	3	4	4	4	4	4	4	3	4	4	3	4	4	4	4	4
21	1	4	4	4	4	4	4	4	7	4	4	4	4	4	4	4	4	2	2	2	2	2	2	2	2	2	2	2	2	2	2	2	2	2	2	2	2	2	2	2	2	2	2	2	2	2	2	2	2
20	1	6	4	4	3	3	4	4	4	6	6	3	4	4	4	4	4	1	1	2	1	1	1	1	1	1	1	2	1	1	1	2	1	2	3	2	1	1	2	2	4	1	1	4	1	2	1	2	2
21	2	6	4	4	3	3	2	3	3	3	2	2	4	4	4	5	3	1	2	1	1	1	1	1	1	1	1	1	2	1	1	1	1	1	1	1	1	2	1	2	2	1	2	3	1	1	4	4	3
21	1	7	7	5	4	7	6	4	5	4	7	7	7	7	7	7	6	2	2	2	2	2	2	1	2	2	2	2	2	3	1	1	1	1	1	1	1	1	1	1	1	1	1	2	2	3	3	3	3
21	1	7	3	5	3	3	5	4	3	6	7	2	7	6	2	7	3	2	4	4	2	1	4	3	1	1	4	4	4	4	2	4	4	4	4	1	4	4	4	4	4	4	4	1	1	1	1	1	1
21	2	7	7	7	7	7	7	7	7	7	7	7	7	7	7	7	7	4	3	4	4	4	3	3	3	4	4	4	4	4	4	4	4	4	4	4	4	4	4	4	4	4	4	5	5	5	5	5	5
21	2	6	7	7	7	7	6	7	6	6	7	6	7	7	7	7	7	3	4	2	4	4	4	3	2	2	4	1	4	4	4	3	4	4	4	1	2	4	4	4	4	4	2	5	2	2	5	2	2
22	2	7	3	6	4	4	7	4	4	5	5	4	4	4	4	5	4	4	2	1	1	1	1	1	1	1	2	1	2	2	1	1	1	2	2	1	3	1	3	2	4	2	2	1	1	2	4	3	3
21	1	7	7	7	7	7	7	7	7	7	7	7	7	7	7	7	7	4	4	4	4	4	4	4	4	4	4	4	4	4	4	4	4	4	4	4	4	4	4	4	4	4	4	5	5	5	5	5	5
20	1	6	7	2	2	4	6	2	4	6	7	4	6	7	6	6	4	3	3	3	2	2	3	2	2	2	3	3	3	3	3	4	2	4	4	2	3	4	4	4	4	4	3	3	2	3	3	2	2
19	1	7	7	4	4	7	2	2	1	1	6	1	7	2	2	4	4	2	3	1	1	1	3	1	1	1	2	2	2	3	3	3	2	3	2	3	3	2	2	3	2	3	3	2	4	3	2	3	3
20	2	6	7	7	1	7	5	1	7	7	7	1	7	7	7	7	7	1	1	1	1	1	1	1	1	1	1	1	1	1	1	1	1	1	1	1	1	1	1	4	1	4	4	5	1	1	5	1	1
19	2	6	6	6	6	6	6	1	6	6	3	1	6	6	6	6	1	2	2	1	1	2	3	2	3	2	2	3	3	3	2	3	1	3	3	3	2	3	3	3	3	3	3	5	5	5	5	5	2
19	1	7	7	7	7	7	7	7	7	7	7	7	7	7	7	7	7	4	4	4	4	4	4	4	4	4	4	4	4	4	4	4	4	4	4	4	4	4	4	4	4	4	4	5	5	5	5	5	5
19	1	7	7	7	7	7	7	7	7	7	7	7	7	7	7	7	7	4	4	4	4	4	4	4	4	4	4	4	4	4	4	4	4	4	4	4	4	4	4	4	4	4	4	5	5	5	5	5	5
20	1	7	7	7	7	7	7	7	7	7	7	7	7	7	7	7	7	4	4	4	4	4	4	4	4	4	4	4	4	4	4	4	4	4	4	4	4	4	4	4	4	4	4	5	5	5	5	5	5
18	2	7	4	7	7	7	7	5	5	4	4	3	6	5	5	7	4	2	2	2	2	2	2	1	2	2	2	2	2	2	2	2	2	2	2	2	2	2	2	2	2	2	2	3	3	3	3	3	3
21	1	6	6	6	6	6	6	6	6	6	6	6	6	6	6	6	6	3	3	3	3	3	3	3	3	3	3	3	3	3	3	3	3	3	3	3	3	3	3	3	3	3	3	3	3	3	3	3	3
20	1	5	7	5	3	4	4	4	4	4	4	4	4	4	4	4	4	2	2	2	2	2	2	2	2	2	2	2	2	2	2	2	2	2	2	2	2	2	2	2	2	2	2	3	3	3	3	3	3
22	2	5	5	5	4	4	4	4	4	5	6	3	6	6	6	6	6	4	4	4	4	4	3	2	4	4	4	4	4	4	3	3	3	3	3	4	4	4	4	4	4	4	4	3	4	3	4	4	4
24	1	6	6	7	4	6	7	5	3	3	7	4	6	7	6	7	4	2	3	2	3	2	3	1	2	2	2	3	2	2	1	3	3	2	3	2	1	2	3	2	4	3	3	1	2	2	1	1	1
19	2	7	7	7	7	7	7	7	7	7	7	7	7	7	7	7	7	4	4	4	4	4	4	4	4	4	4	4	4	4	4	4	4	4	4	4	4	4	4	4	4	4	4	5	5	5	5	5	5
25	2	7	7	7	7	7	7	7	7	7	7	7	7	7	7	7	7	4	4	4	4	4	4	1	4	4	4	4	4	4	4	4	4	4	4	4	4	4	4	4	4	4	4	5	3	3	3	3	3
20	1	4	4	4	4	4	4	4	4	4	4	4	4	4	4	4	4	4	4	4	4	4	4	4	4	4	4	4	4	4	4	4	4	4	4	4	4	4	4	4	4	4	4	4	4	4	4	4	4
23	1	7	7	7	7	7	7	7	7	7	7	7	7	7	7	7	7	4	4	4	4	4	4	4	4	4	4	4	4	4	4	4	4	4	4	4	4	4	4	4	4	4	4	5	5	5	5	5	5
19	1	7	6	6	4	6	6	6	5	4	6	4	4	6	6	6	5	3	3	1	1	2	1	1	2	2	2	2	2	2	3	2	1	2	2	2	3	3	3	3	2	2	2	1	1	1	1	1	2
21	1	4	4	4	4	6	4	4	4	4	4	2	6	4	4	4	2	2	2	1	1	1	2	1	1	1	2	2	1	1	1	1	2	2	4	1	4	2	4	2	4	2	2	3	3	3	3	3	3
20	1	4	4	4	4	4	4	4	3	3	4	3	4	5	6	6	4	3	3	1	3	2	1	1	2	2	3	2	2	3	1	2	2	2	3	3	3	3	2	4	3	2	2	5	4	3	5	2	4
21	2	6	3	4	4	6	7	3	4	4	5	3	4	4	3	4	3	2	2	2	2	2	2	2	2	2	2	2	2	2	2	2	2	2	2	2	2	2	2	2	2	2	2	1	3	2	4	2	2
19	1	7	7	7	5	7	6	4	6	5	7	3	7	5	5	5	4	2	2	2	2	2	2	2	2	2	2	2	2	2	2	2	2	2	4	2	3	3	3	4	4	3	2	3	3	3	3	2	3
24	1	1	7	1	1	7	1	1	1	7	7	1	7	1	7	7	7	4	4	4	4	4	4	1	4	1	4	1	4	1	4	4	4	4	4	4	4	4	4	4	4	4	4	5	5	5	5	5	5
25	1	6	4	6	4	6	4	4	4	3	6	1	6	6	3	6	4	2	2	2	2	2	1	2	1	1	2	1	1	2	2	2	1	1	3	1	2	3	2	3	2	2	2	4	3	4	3	3	3
23	2	7	5	6	2	5	4	4	7	5	7	5	7	6	6	6	6	4	4	4	4	3	4	1	4	1	3	1	4	4	3	3	3	3	3	3	3	3	3	4	4	3	3	1	1	1	1	3	1
22	2	5	5	6	5	6	6	5	5	5	5	5	5	5	5	5	5	3	3	3	3	3	3	3	3	3	3	3	3	3	3	3	3	3	3	3	3	3	3	3	3	3	3	3	3	3	4	4	4
23	1	4	4	4	4	4	4	4	4	4	4	4	4	4	4	4	4	3	3	3	3	3	3	3	3	3	3	3	3	3	3	3	3	3	3	3	3	3	3	3	3	3	3	3	3	3	3	3	3
25	1	6	6	6	3	7	4	3	3	4	6	1	4	5	5	5	3	2	2	1	1	2	2	1	1	1	2	1	1	1	1	2	1	1	1	1	1	2	1	2	1	2	1	2	1	1	1	2	1
22	1	4	2	6	4	4	4	4	4	4	7	2	6	6	6	6	4	2	2	2	2	2	2	2	1	3	3	2	2	3	1	2	2	3	4	2	2	3	2	3	2	2	2	5	1	5	5	1	5
24	2	7	7	7	7	7	7	7	4	4	7	4	7	7	7	7	7	4	4	4	4	4	4	4	4	4	4	4	4	4	4	4	4	4	4	4	4	4	4	4	4	4	4	5	5	5	5	5	5
25	1	6	6	6	5	5	5	5	5	5	5	5	5	5	5	5	5	1	1	1	1	1	1	1	1	1	1	1	1	1	1	1	1	1	1	1	1	1	1	1	1	1	1	1	1	1	1	1	1
23	1	4	4	4	4	4	4	4	4	4	4	4	4	4	4	4	4	2	2	2	2	2	2	2	2	2	2	2	2	2	2	2	2	2	2	2	2	2	2	2	2	2	2	4	4	4	4	4	4
21	1	7	7	7	7	7	7	7	7	7	7	7	7	7	7	7	7	4	4	4	4	4	4	4	4	4	4	4	4	4	4	4	4	4	4	4	4	4	4	4	4	4	4	5	5	5	5	5	5
21	1	7	4	7	4	5	6	6	7	7	6	4	7	6	6	7	5	2	2	2	3	4	4	1	2	2	2	2	2	3	2	4	1	3	3	2	3	4	4	4	2	3	3	3	3	3	3	3	3
23	2	4	6	3	3	3	3	4	4	4	6	4	5	6	4	5	4	2	2	3	2	2	1	1	2	1	2	2	2	2	3	2	2	3	2	2	2	3	3	2	2	2	2	3	3	2	2	3	2
21	1	7	7	6	6	6	7	6	5	7	7	5	7	7	7	7	7	4	3	3	4	3	4	4	4	3	4	3	4	4	3	4	2	3	4	4	4	4	4	4	4	4	4	5	5	5	4	4	2
24	1	5	5	4	1	2	5	1	1	1	5	1	1	7	1	4	4	2	3	2	2	1	1	1	1	1	1	1	1	1	1	1	1	1	1	1	1	1	1	1	1	1	1	1	1	1	1	1	1
21	1	7	7	5	6	6	5	6	5	6	7	4	7	7	7	7	7	3	4	4	4	4	4	4	4	4	4	4	4	4	4	4	4	4	4	4	4	4	4	4	4	4	4	3	1	2	1	3	1
25	1	6	6	5	1	4	4	2	5	4	5	1	4	4	4	4	4	1	1	1	1	1	1	1	1	1	1	1	1	1	1	1	1	1	1	1	1	1	1	1	1	1	1	1	1	1	1	1	1
22	1	7	7	7	7	7	7	7	7	7	7	7	7	7	7	7	7	4	4	4	4	4	4	4	4	4	4	4	4	4	4	4	4	4	4	4	4	4	4	4	4	4	4	5	5	5	5	5	5
19	1	4	6	6	2	6	6	6	6	6	6	4	6	6	6	6	6	2	2	2	2	2	3	2	2	2	2	2	2	2	2	2	2	2	2	2	2	2	2	2	2	2	2	3	3	3	3	3	3
20	1	5	6	6	4	6	5	4	4	4	6	3	4	6	4	5	4	1	2	1	1	2	1	1	1	1	1	1	1	1	1	1	1	1	2	1	1	2	1	2	1	1	1	1	1	3	1	1	1
21	1	5	3	6	4	7	5	5	4	4	5	7	7	6	7	7	5	2	2	3	2	2	3	2	2	3	2	3	3	3	2	3	2	3	4	2	3	3	4	4	2	3	3	5	5	5	5	5	5
22	1	7	7	7	7	7	7	7	7	7	7	7	7	7	7	7	7	4	4	4	4	4	4	4	4	4	4	4	4	4	4	4	4	4	4	4	4	4	4	4	4	4	4	5	5	5	5	5	5
20	1	7	4	3	4	4	4	4	4	4	7	4	7	6	6	6	5	3	3	3	3	3	3	2	3	3	3	2	3	3	3	3	3	2	3	2	2	3	2	3	2	3	3	1	1	1	1	1	1
20	1	4	4	4	4	6	5	5	5	4	6	4	6	5	5	6	4	2	3	3	3	3	3	2	4	2	3	2	3	3	1	4	4	3	2	4	4	4	2	4	3	3	3	2	2	3	4	4	4
19	1	4	4	4	4	5	4	4	4	6	3	5	5	4	5	4	5	3	3	3	2	3	3	2	3	3	3	3	3	3	3	3	3	3	3	3	2	3	2	3	3	3	3	3	4	4	3	3	3
23	1	6	6	6	5	7	6	5	5	5	6	5	6	6	6	6	6	4	3	3	3	3	3	3	3	3	3	3	3	3	2	3	3	3	3	3	3	3	3	3	3	3	3	4	4	4	4	4	4
20	1	7	7	7	7	7	7	7	7	7	7	7	7	7	7	7	7	4	4	4	4	4	4	4	4	4	4	4	4	4	4	4	4	4	4	4	4	4	4	4	4	4	4	5	5	5	5	5	5
23	1	4	4	4	4	4	4	4	4	4	4	3	4	4	4	4	4	2	1	1	1	1	1	1	2	2	2	2	2	2	1	1	1	1	1	1	1	2	2	1	2	1	1	3	2	3	4	2	2
20	1	7	7	7	7	7	7	7	7	7	7	7	7	7	7	7	7	4	4	4	4	4	4	4	4	4	4	4	4	4	4	4	4	4	4	4	4	4	4	4	4	4	4	5	5	3	5	5	5
21	1	4	6	5	4	5	6	4	3	3	6	3	5	5	5	6	4	1	2	1	1	1	1	2	2	2	2	2	2	2	2	2	2	2	2	2	2	2	2	2	2	2	2	2	2	2	2	2	2
25	1	7	4	4	4	4	4	4	4	4	6	2	4	6	4	4	4	2	1	1	1	2	2	1	1	1	1	2	1	3	1	2	1	2	2	1	2	2	2	2	2	1	2	1	1	1	1	1	1
24	1	4	4	6	4	4	5	4	4	4	7	2	5	6	5	6	4	2	2	3	1	2	1	2	1	2	2	1	3	3	1	2	1	1	2	1	2	3	3	3	2	2	2	2	2	2	1	1	1
21	1	6	4	4	4	6	5	4	4	4	6	4	4	4	4	4	4	3	3	3	2	2	2	2	2	2	2	2	2	3	3	2	2	2	2	2	2	2	2	2	2	2	2	3	4	4	3	4	3
25	1	6	7	6	4	7	3	3	1	7	4	1	4	4	7	6	7	1	3	4	1	1	1	4	3	1	3	3	3	3	4	2	3	4	4	4	3	4	3	3	3	3	3	3	3	3	3	4	4
21	1	7	6	7	6	6	7	6	6	6	7	6	7	7	7	7	7	4	4	3	3	3	3	2	2	3	2	2	4	3	3	4	2	2	1	3	4	4	2	3	2	4	3	2	3	1	2	1	1
20	1	5	5	5	5	5	5	5	5	5	5	5	5	5	5	5	5	1	1	1	1	1	1	1	1	1	1	1	1	1	1	1	1	1	1	1	1	1	1	1	1	1	1	1	1	1	1	1	1
24	2	6	4	4	2	1	6	1	2	4	6	1	4	4	2	4	1	2	2	1	1	2	1	1	1	2	1	1	3	3	1	3	1	1	2	4	3	3	2	3	2	1	1	1	1	1	1	1	1
21	1	4	5	6	2	4	3	3	3	3	6	3	4	4	3	5	3	1	2	2	2	1	1	1	1	2	1	1	2	1	1	1	2	2	2	2	3	2	3	3	3	2	2	1	2	1	1	1	1
24	1	6	6	6	6	6	6	6	6	6	6	6	6	6	6	6	6	4	4	4	4	4	4	4	4	4	4	4	4	4	4	4	4	4	4	4	4	4	4	4	4	4	4	4	5	5	5	5	5
21	2	5	4	5	4	4	5	4	4	4	5	4	3	4	4	4	4	3	3	3	3	3	3	3	3	3	3	3	3	3	3	3	3	3	3	3	3	3	3	3	3	3	3	4	4	4	4	4	4
20	1	4	4	6	4	7	6	6	5	7	6	4	6	6	6	6	5	2	4	2	2	2	2	1	2	2	3	3	3	3	3	3	3	3	3	2	3	3	3	3	3	3	3	1	1	1	1	1	1
21	1	7	7	7	1	7	7	7	7	7	7	7	7	7	7	7	7	4	4	4	4	4	4	4	4	4	4	4	4	4	4	4	4	4	4	4	4	4	4	4	4	4	4	5	5	5	5	5	5
20	1	5	5	5	3	5	5	5	5	5	5	5	5	5	5	5	5	2	2	2	2	2	2	2	2	2	2	2	2	2	2	2	2	2	2	2	2	2	2	4	2	2	2	4	4	4	4	4	4
23	1	6	6	6	4	6	5	4	6	5	6	4	5	5	6	7	4	3	3	3	2	3	3	3	3	2	3	3	3	3	3	3	3	3	3	3	3	3	3	3	3	3	3	3	3	3	4	2	4
19	2	4	4	4	4	4	4	4	4	4	4	4	4	4	4	4	4	2	2	2	2	2	2	2	2	2	2	2	2	2	2	2	2	2	2	2	2	2	2	2	2	2	2	2	2	2	2	2	2
21	1	4	5	3	4	4	4	4	4	4	4	1	5	4	4	4	4	2	2	2	2	2	2	2	2	2	2	2	2	2	2	2	2	2	2	2	2	2	2	2	2	2	2	2	2	2	2	2	2
19	1	7	7	7	7	7	7	7	7	7	7	7	7	7	7	7	7	4	4	4	4	4	4	4	4	4	4	4	4	4	4	4	4	4	4	4	4	4	4	4	4	4	4	5	5	5	5	5	5
20	1	7	7	7	7	7	7	7	7	7	7	7	7	7	7	7	7	4	4	4	4	4	4	4	4	4	4	4	4	4	4	4	4	4	4	4	4	4	4	4	4	4	4	5	5	5	5	5	5
21	1	6	6	6	6	7	6	6	6	6	6	6	6	6	6	6	6	3	3	3	3	3	3	3	3	3	3	3	3	3	3	3	3	3	3	3	3	3	3	3	3	3	3	3	3	3	3	3	3
19	1	7	7	4	2	7	7	4	4	4	7	4	7	7	4	5	4	2	3	2	2	3	3	1	3	3	3	2	2	3	1	2	2	2	2	2	3	3	2	4	3	3	2	2	3	3	3	1	2
20	1	6	6	7	4	6	6	4	4	4	4	1	3	6	4	4	4	2	1	1	2	2	2	1	1	1	1	1	1	1	1	3	1	1	3	1	1	1	3	3	1	1	1	4	2	2	2	2	2
21	1	7	7	6	5	7	6	6	4	4	7	4	6	6	6	6	4	2	2	1	1	1	2	1	1	1	2	2	2	1	1	2	2	2	2	2	2	2	2	1	1	1	1	1	1	1	1	1	1
19	2	6	5	7	5	6	6	4	4	6	7	4	5	5	6	4	5	1	1	2	1	1	1	1	1	1	2	1	1	3	2	1	1	1	1	1	4	3	1	4	1	1	1	1	1	1	1	1	1
20	1	7	7	7	7	7	5	3	7	7	7	2	7	6	5	6	3	3	1	1	1	2	1	1	2	3	1	1	1	1	1	1	2	1	2	1	3	3	1	4	1	2	1	5	1	4	4	1	5
21	1	7	7	7	4	4	4	3	7	7	7	4	7	6	6	5	4	1	1	1	1	3	1	3	1	2	2	2	2	2	2	2	2	3	3	1	2	3	3	3	1	2	2	3	3	4	4	3	3
24	1	4	4	4	4	7	4	4	4	4	4	4	4	4	4	4	4	2	2	2	1	2	2	1	2	2	2	2	2	2	1	2	2	2	2	2	2	2	2	2	2	2	2	1	1	1	1	1	1
21	1	7	7	7	7	7	7	7	7	7	7	4	7	7	7	7	7	4	4	4	4	4	4	4	4	4	4	4	4	4	4	4	4	4	4	4	4	4	4	4	4	4	4	5	5	5	5	5	5
20	1	5	5	5	4	5	5	4	4	4	4	1	4	4	4	6	4	1	1	1	1	1	1	1	1	2	1	1	1	1	1	1	1	1	2	1	3	3	3	3	1	1	1	1	1	1	1	1	1
22	1	6	4	3	5	7	6	5	5	6	6	3	6	6	6	6	5	2	3	3	4	4	2	1	2	2	3	3	3	3	2	3	3	3	2	3	2	2	3	3	3	2	3	3	3	3	3	3	3
23	1	6	6	6	6	6	6	6	6	6	6	6	6	6	6	6	6	2	2	2	2	2	2	2	2	2	2	2	2	2	2	2	2	2	2	2	2	2	2	2	2	2	2	4	4	4	4	4	4
24	1	7	4	4	4	4	4	4	4	4	6	4	6	4	4	7	4	3	2	2	2	2	2	2	2	2	3	2	2	2	1	3	2	3	2	2	3	3	2	3	2	2	2	3	4	3	4	3	3
19	1	4	6	5	5	6	5	5	5	5	6	5	6	6	6	6	5	2	3	2	2	2	2	1	2	3	3	2	3	4	2	2	3	2	4	2	3	3	3	4	4	3	3	1	2	2	2	1	1
21	1	6	6	5	5	6	5	5	4	4	5	2	5	5	4	5	4	2	3	3	3	3	2	3	3	2	3	2	3	2	3	2	3	2	3	3	3	2	3	2	3	2	3	4	4	3	4	4	4
20	1	7	7	7	7	7	7	7	7	7	7	7	7	7	7	7	7	4	4	4	4	4	4	4	4	4	4	4	4	4	4	4	4	4	4	4	4	4	4	4	4	4	4	5	5	5	5	5	5
19	1	5	5	5	5	3	6	5	5	5	5	2	5	5	5	6	4	2	2	2	2	2	2	2	2	2	3	2	2	2	2	2	2	2	2	2	2	2	2	2	2	2	2	3	3	3	4	2	2
24	1	7	7	7	7	7	7	7	7	7	7	7	7	7	7	7	7	4	4	4	4	4	4	4	4	4	4	4	4	4	4	4	4	4	4	4	4	4	4	4	4	4	4	5	5	5	5	5	5
19	2	7	7	6	4	4	7	7	4	7	7	4	7	7	7	7	4	1	2	2	2	1	1	1	3	2	3	1	1	2	1	1	1	1	2	3	1	2	3	1	2	2	2	2	2	2	1	1	2
22	1	6	4	7	4	4	5	4	4	4	7	5	5	4	5	4	4	2	2	2	2	2	2	2	2	2	2	2	2	2	2	2	2	2	2	2	2	2	2	2	2	2	2	3	3	3	3	3	3
20	1	6	7	7	7	7	7	7	7	7	7	7	7	7	7	7	7	4	4	2	4	4	4	1	4	4	4	4	2	3	3	3	3	3	4	4	4	4	4	4	4	4	4	5	5	5	5	5	5
25	1	4	4	5	3	5	5	3	4	3	4	3	5	5	5	5	3	2	3	1	1	2	2	2	3	2	2	1	2	3	2	2	2	2	1	3	3	3	2	3	3	2	3	4	2	3	3	3	3
21	1	5	6	2	2	2	2	2	2	2	5	5	5	5	2	2	2	2	2	2	2	2	2	3	2	2	2	3	2	3	3	2	2	2	3	3	3	2	2	2	3	3	2	1	1	1	1	1	1
20	2	4	4	4	4	4	4	4	4	4	4	4	4	4	4	4	4	2	2	2	2	2	2	2	2	2	2	2	2	2	2	2	2	2	2	2	2	2	2	2	2	2	2	3	3	3	3	3	3
21	1	6	5	7	6	6	6	5	5	5	7	1	5	7	6	7	5	4	3	3	1	3	1	2	1	4	1	1	1	1	2	2	1	1	4	1	1	2	1	2	2	1	1	5	2	2	2	2	1
24	2	5	4	4	7	7	6	7	7	7	2	1	7	5	7	7	7	4	4	4	4	4	4	1	4	3	4	4	1	4	1	4	4	4	4	2	4	4	2	4	4	2	3	5	5	5	5	3	4
20	1	7	7	7	7	7	7	7	7	7	7	3	7	7	7	7	7	1	1	1	1	1	1	1	1	1	1	1	1	1	1	1	1	4	4	1	4	4	4	4	2	1	1	2	5	2	2	1	1
24	1	4	4	4	4	7	4	4	4	4	2	1	3	3	7	7	4	2	2	2	2	1	1	1	1	1	1	1	1	2	1	1	1	2	3	1	2	2	2	2	1	1	1	4	3	5	3	2	3
19	1	4	4	5	5	4	6	6	5	4	4	4	3	4	3	5	4	3	4	3	3	2	3	2	3	3	3	3	3	2	2	3	3	3	2	3	4	4	3	4	3	4	3	5	4	4	4	4	4
25	2	6	6	4	4	4	4	4	4	4	4	5	6	4	4	6	6	2	2	2	2	2	2	2	2	2	2	2	2	2	2	2	2	2	2	2	2	2	2	3	2	2	3	3	3	3	3	3	3
22	1	5	6	7	5	7	7	4	5	4	7	5	6	5	5	5	5	3	3	3	3	3	3	3	3	3	3	3	3	3	3	3	3	3	3	3	3	3	3	3	3	3	3	4	4	4	4	4	4
23	2	5	3	5	4	7	5	4	4	4	4	4	4	4	4	4	4	1	2	2	1	2	1	1	1	2	2	1	2	1	1	1	1	1	1	1	2	2	1	2	1	1	2	1	1	1	1	1	1
20	1	7	7	7	7	7	7	7	7	7	7	1	7	7	7	7	7	4	3	3	3	3	3	2	4	4	3	1	3	4	4	4	4	4	4	4	4	3	4	4	3	4	4	5	5	5	5	5	5
23	1	7	6	7	6	7	6	5	6	7	7	4	5	7	5	7	5	1	2	1	1	1	1	1	1	1	1	1	2	2	3	2	1	2	2	2	2	4	3	3	1	2	2	5	3	2	1	2	1
19	1	4	4	5	3	4	6	3	4	4	6	4	5	5	4	6	4	2	2	1	1	1	2	1	1	1	2	2	2	3	1	3	1	3	2	2	2	3	2	3	3	3	3	3	2	2	3	3	2
22	2	4	3	4	3	7	4	4	4	4	5	4	4	4	4	5	4	2	2	2	2	2	2	2	2	2	2	2	2	2	2	2	2	2	2	2	2	2	2	2	2	2	2	3	3	3	4	3	2
19	1	6	6	7	5	6	7	7	7	6	6	5	7	7	6	7	7	2	3	2	2	2	3	3	2	4	4	4	4	4	3	4	4	4	4	4	4	4	4	4	4	4	4	3	1	3	4	2	2
25	1	6	6	6	5	5	6	5	5	5	5	3	5	6	5	7	5	2	2	2	2	2	2	3	2	2	2	1	2	2	2	2	2	2	3	2	2	3	2	3	2	2	2	2	2	2	2	2	2
22	1	6	6	6	6	7	7	7	7	7	7	6	7	7	7	7	7	3	3	3	3	3	3	3	3	3	3	3	3	3	3	3	3	3	3	3	3	3	3	3	3	3	3	4	4	4	4	4	4
20	1	4	4	4	4	4	4	4	4	4	4	4	4	4	4	4	4	2	3	3	2	3	2	3	2	3	2	3	2	3	2	3	2	3	2	3	2	3	2	3	2	3	2	3	3	3	3	3	3
21	1	4	7	7	5	4	3	4	5	5	5	3	5	5	4	4	3	2	2	2	1	2	2	1	1	1	1	1	1	1	1	1	1	1	2	1	1	2	2	2	1	2	2	5	4	5	5	1	3
25	1	5	4	7	4	7	4	3	4	3	4	1	3	4	1	4	7	4	4	4	4	4	4	4	4	4	4	4	4	4	4	4	4	4	4	4	4	4	4	4	4	4	4	1	1	1	1	1	1
19	1	6	5	4	5	4	4	4	4	5	6	5	6	6	4	5	4	1	1	1	2	2	2	1	1	2	2	2	1	3	1	2	1	2	2	1	2	2	2	2	1	2	2	1	2	2	2	3	3
25	1	3	4	4	3	4	3	3	4	3	4	1	4	4	2	4	1	1	2	1	1	1	1	1	2	2	2	1	3	2	1	1	1	1	2	2	1	1	1	2	1	1	2	2	3	3	2	2	1
19	1	7	7	7	4	7	7	4	4	4	7	7	7	7	7	7	7	2	2	2	2	2	2	2	2	2	3	2	3	3	3	4	4	4	4	4	4	4	4	4	4	2	2	2	2	2	2	2	2
21	2	5	4	5	4	4	4	4	4	4	7	4	5	5	4	5	4	2	2	2	2	2	1	1	1	1	1	1	2	1	2	2	1	1	3	2	2	2	2	2	1	2	2	2	1	2	3	2	2
19	2	4	4	4	4	4	4	4	4	4	4	4	4	4	4	4	4	2	2	2	2	2	2	2	2	2	2	2	2	2	2	2	2	2	2	2	2	2	2	2	2	2	2	3	3	3	3	3	3
24	2	4	4	3	2	5	4	3	3	4	5	3	4	4	4	3	3	1	2	2	2	2	2	1	1	1	2	1	1	2	1	2	2	1	2	2	2	2	2	2	1	2	2	3	2	2	1	1	2
24	1	7	7	7	7	7	7	7	7	7	7	7	7	7	7	7	7	4	4	4	4	4	4	4	4	4	4	4	4	4	4	4	4	4	4	4	4	4	4	4	4	4	4	5	5	5	5	5	5
21	1	7	7	7	7	7	7	7	7	7	7	7	7	7	7	7	7	4	4	4	4	4	4	4	4	4	4	4	4	4	4	4	4	4	4	4	4	4	4	4	4	4	4	5	5	5	5	5	5
18	2	5	3	7	4	7	5	3	5	4	7	3	6	4	3	7	3	2	2	2	1	2	2	3	2	1	2	2	3	3	2	3	3	3	3	2	3	3	3	4	3	3	3	2	2	2	4	2	2
20	2	7	7	7	7	7	7	7	7	7	7	7	7	7	7	7	7	4	4	4	4	4	4	4	4	4	4	4	4	4	4	4	4	4	4	4	4	4	4	4	4	4	4	5	5	5	5	5	5
25	1	4	4	4	4	4	4	4	4	4	4	4	4	4	4	4	5	3	2	3	3	2	4	4	3	3	2	3	4	3	4	4	4	4	3	3	3	3	3	3	3	4	3	3	3	3	3	3	3
20	1	7	7	6	4	6	5	5	5	5	6	5	6	5	6	6	6	2	2	1	1	1	3	1	1	2	2	3	2	2	1	3	1	2	3	1	3	4	2	3	3	2	2	3	3	3	3	3	3
21	2	7	7	7	7	7	7	7	7	7	7	7	7	7	7	7	7	2	4	4	4	4	4	4	4	4	4	4	4	4	1	4	4	4	4	4	4	4	4	4	4	4	4	5	5	5	5	5	5
24	2	7	7	7	7	7	7	7	7	7	7	7	7	6	6	6	6	3	3	3	3	3	3	3	3	3	3	3	3	3	3	3	3	3	3	3	3	3	3	3	3	3	3	4	4	4	4	4	4
21	2	7	7	7	7	7	6	7	4	7	6	4	7	6	7	6	7	4	4	4	4	4	4	4	4	3	4	3	4	4	4	4	3	4	4	3	4	4	4	4	4	4	3	5	1	3	1	1	3
19	1	6	7	7	4	7	6	4	4	4	6	4	7	6	6	7	4	2	2	2	2	3	3	1	2	2	3	3	2	3	1	3	3	3	3	3	4	3	3	3	3	3	3	1	1	1	1	1	1
21	1	6	4	4	4	4	3	5	3	5	5	5	6	4	4	5	4	3	3	3	3	3	3	3	3	3	3	3	3	3	3	3	3	3	3	3	3	3	3	3	3	3	4	4	4	4	4	4	4
25	1	6	6	6	4	6	6	4	6	6	6	4	6	6	6	6	4	2	2	2	2	1	2	2	2	1	1	1	2	1	1	1	1	1	2	1	1	2	1	2	2	1	2	3	3	3	3	3	1
20	1	4	4	4	4	4	4	4	4	4	4	4	4	4	4	4	4	2	2	1	1	3	1	2	1	2	2	1	1	3	2	2	2	2	2	2	2	2	2	2	2	2	2	2	2	2	3	2	2
21	1	4	4	3	3	4	6	3	2	4	6	4	6	6	4	4	4	4	2	2	2	3	2	1	1	1	2	1	1	1	2	3	1	3	4	1	2	3	3	3	2	3	2	4	3	3	4	1	3
20	1	6	4	5	5	4	6	5	5	5	5	4	6	4	5	5	4	3	2	3	2	4	3	2	3	3	3	3	3	3	3	3	3	3	3	3	3	3	3	3	3	3	3	3	3	4	4	4	4
24	1	7	7	7	7	6	7	6	5	6	6	5	6	6	6	7	6	2	3	4	2	4	4	4	2	2	4	2	4	4	4	3	2	2	2	2	2	4	3	3	4	3	3	3	3	4	3	3	3
21	1	6	6	6	6	5	5	4	5	5	7	4	7	7	7	6	5	2	1	1	1	1	2	1	1	2	2	1	2	3	2	2	2	2	4	1	3	3	3	4	2	1	1	3	3	1	1	1	1
22	2	4	4	7	4	4	5	4	4	4	4	3	3	3	3	5	3	2	1	1	2	1	3	1	3	3	1	3	1	2	1	1	1	2	2	2	3	2	2	3	3	3	2	2	3	2	4	2	2
22	2	7	7	7	7	7	7	7	7	7	7	7	7	7	7	7	7	4	4	4	4	4	4	4	4	4	4	4	4	4	4	4	4	4	4	4	4	4	4	4	4	4	4	1	1	1	1	1	1
21	1	7	7	7	7	7	7	7	7	7	7	7	7	7	7	7	7	4	4	4	4	4	4	4	4	4	4	4	4	4	4	4	4	4	4	4	4	4	4	4	4	4	4	1	1	2	2	1	1
22	1	4	4	4	4	4	4	4	4	4	6	4	4	4	4	4	4	1	1	1	1	1	1	1	1	1	1	1	1	1	1	2	2	2	1	1	1	1	1	1	1	1	1	1	4	4	1	1	1
21	1	4	4	5	5	5	4	5	5	5	5	4	5	5	5	5	5	3	3	3	2	2	2	3	3	3	3	3	3	3	2	3	2	3	3	3	3	3	3	3	3	3	3	4	3	3	3	3	3
25	1	4	4	6	2	4	4	2	4	4	2	2	2	2	2	4	2	1	1	1	1	1	1	1	1	1	1	1	1	1	1	1	1	1	1	1	1	1	1	1	1	1	1	1	1	1	1	1	1
20	1	7	7	7	7	7	7	7	7	7	7	7	7	7	7	7	7	4	4	4	4	4	4	4	4	4	4	4	4	4	4	4	4	4	4	4	4	4	4	4	4	4	4	1	1	1	1	1	1
20	1	4	4	4	4	4	4	4	4	4	4	4	4	4	4	4	4	3	3	3	3	3	3	3	1	3	3	3	2	3	1	2	1	3	1	1	1	1	1	4	1	2	2	1	1	1	1	1	1
21	2	7	7	7	7	7	7	7	7	7	7	7	7	7	7	7	7	4	4	4	4	4	4	4	4	4	4	4	4	4	4	4	4	4	4	4	4	4	4	4	4	4	4	5	5	5	5	5	5
25	1	3	6	3	1	6	3	3	1	1	3	3	1	3	3	5	5	1	2	1	1	1	1	1	1	1	1	1	3	1	1	1	1	3	1	1	1	1	1	1	3	1	1	1	1	1	1	1	1
25	1	7	7	6	7	7	7	7	7	7	7	7	7	7	7	7	7	4	4	4	4	4	4	4	4	4	4	4	4	4	4	4	4	4	4	4	4	4	4	4	4	4	4	1	1	1	5	5	5
22	1	7	7	7	7	7	7	7	7	7	7	7	7	7	7	7	7	4	4	4	4	4	4	4	4	4	4	4	4	4	4	4	4	4	4	4	4	4	4	4	4	4	4	5	5	5	5	5	5
20	1	4	4	4	4	5	4	5	4	4	5	4	5	5	4	5	4	2	2	2	2	2	1	1	1	1	1	1	1	1	1	1	1	1	4	1	1	4	4	4	3	1	1	2	2	2	2	2	2
21	2	4	2	4	4	4	4	4	3	4	3	3	4	4	3	3	3	2	2	1	1	1	2	1	1	3	2	2	1	1	1	2	2	2	1	1	2	2	2	2	2	2	2	1	1	1	1	1	1
20	2	5	4	3	3	4	4	4	5	5	5	3	5	4	4	4	4	3	3	2	2	2	3	3	2	2	2	2	2	3	2	3	2	3	3	2	2	3	2	3	2	2	2	3	3	4	3	3	4
24	1	6	6	6	5	6	5	5	5	6	5	5	5	5	5	6	6	3	3	3	3	3	3	3	3	3	3	3	3	3	3	3	3	3	3	3	3	3	3	3	3	3	3	3	4	3	3	4	3
21	1	7	7	7	7	7	7	7	7	7	7	1	7	7	7	7	7	3	1	1	1	1	1	1	3	3	3	3	3	3	3	3	3	3	3	3	3	3	4	4	4	2	3	4	4	1	1	1	1
24	2	4	4	4	4	4	4	4	4	4	4	4	4	4	4	4	4	2	2	2	2	2	2	2	2	2	2	2	2	2	2	2	2	2	2	2	2	2	2	2	2	2	2	3	3	3	3	3	3
20	1	5	7	5	1	4	4	4	1	4	5	5	5	5	6	3	5	1	2	2	2	2	3	2	1	1	2	3	2	2	1	2	2	3	3	3	2	3	3	4	2	2	3	1	1	1	1	1	1
20	2	6	4	5	4	5	5	3	4	5	6	3	5	4	5	6	3	2	3	3	2	1	3	2	2	2	3	2	4	3	2	3	1	2	2	2	3	3	3	3	3	3	3	3	2	4	3	4	3
19	1	7	7	7	7	7	7	7	7	7	7	7	7	7	7	7	7	4	4	4	4	4	4	4	4	4	4	4	4	4	4	4	4	4	4	4	4	4	4	4	4	4	4	5	5	5	5	5	5
25	2	5	5	5	5	5	5	5	5	5	5	4	4	5	4	6	3	2	2	2	2	2	2	2	2	2	2	2	2	2	2	2	2	2	2	2	2	2	2	2	2	2	2	3	3	3	3	3	3
20	1	7	7	7	6	5	6	7	6	5	6	6	4	6	5	7	6	3	3	3	4	4	3	4	3	4	4	4	3	3	4	3	4	3	3	4	4	3	4	4	4	4	3	5	5	4	4	4	4
21	2	5	4	4	4	4	4	4	4	4	4	4	4	4	4	4	4	2	2	2	2	2	2	2	2	2	2	2	2	2	2	2	2	2	2	2	2	2	2	2	2	2	2	4	4	4	4	2	4
20	1	6	6	6	2	4	6	2	2	2	4	2	4	4	4	4	4	1	2	2	2	2	2	2	2	1	2	4	2	2	2	2	2	2	2	2	2	2	2	2	2	2	2	2	2	2	2	2	2
24	1	6	6	6	5	6	6	5	6	6	6	5	6	6	6	6	5	2	2	2	2	2	2	2	2	4	4	2	2	4	4	4	4	4	4	2	4	4	4	4	2	4	2	3	4	2	2	2	3
22	1	7	7	7	5	7	6	5	6	6	7	3	7	7	7	7	6	3	3	2	2	2	3	2	3	3	3	3	2	2	1	3	2	2	2	1	1	4	4	4	3	3	3	1	1	1	2	2	1
23	1	5	3	6	4	5	6	4	6	4	6	2	6	4	5	6	4	2	2	2	2	2	2	2	2	2	2	1	2	2	1	1	1	1	1	2	1	2	2	2	2	2	2	1	1	2	1	1	1
24	1	4	4	4	4	4	4	4	4	4	4	4	4	4	4	4	4	2	2	2	2	2	2	2	2	2	2	2	2	2	2	2	2	2	2	2	2	2	2	2	2	2	2	3	3	3	3	3	3
21	2	7	7	7	5	6	6	6	6	6	6	6	6	6	6	6	6	2	2	2	3	3	3	3	3	3	3	3	3	3	3	2	2	2	3	3	3	3	3	3	3	3	3	3	3	3	3	3	3
21	1	4	7	4	6	7	7	7	4	4	7	4	7	7	7	7	7	2	2	2	2	2	2	2	2	2	2	2	2	2	1	2	2	2	2	2	2	2	2	4	1	2	2	1	2	3	3	3	3
25	1	6	7	7	6	7	4	4	4	4	5	3	6	5	5	6	5	2	2	2	2	2	2	2	2	2	2	2	2	2	2	2	2	2	2	2	2	2	2	2	2	2	2	3	3	3	3	3	3
24	1	5	7	6	4	6	6	5	5	6	6	4	5	6	6	7	5	2	2	2	3	1	2	3	3	3	3	4	2	4	2	3	4	3	4	2	2	3	4	4	4	3	2	1	2	1	1	1	1
22	1	4	4	4	4	4	4	4	4	4	4	4	4	4	4	4	4	2	2	2	2	2	2	2	2	2	2	2	2	2	2	2	2	2	2	2	2	2	2	2	2	2	2	3	3	3	3	3	3
19	1	7	7	7	7	7	7	7	7	7	7	7	7	7	7	7	7	2	1	4	4	1	1	1	1	4	1	1	1	1	1	1	1	1	4	1	1	1	1	1	1	1	1	1	1	1	1	1	1
20	2	6	6	6	6	6	6	6	3	6	6	3	6	5	6	6	3	2	2	1	1	2	1	1	2	2	1	1	2	4	4	4	4	4	4	4	4	4	4	4	4	4	4	3	3	3	3	3	3
22	1	6	6	6	6	6	6	6	3	6	6	3	6	5	6	6	3	2	2	1	1	2	1	1	1	2	1	1	2	4	4	4	4	4	4	4	4	4	4	4	4	4	4	3	3	3	3	3	3
21	1	1	1	1	1	3	2	2	4	2	2	2	4	4	2	2	3	2	1	1	1	3	3	4	1	2	4	1	2	4	1	1	3	1	3	1	1	1	1	3	2	3	4	3	4	4	4	4	4
22	1	4	4	4	1	4	4	1	4	4	7	1	4	4	4	7	1	1	1	2	2	1	2	1	1	1	2	1	2	2	1	2	1	2	2	1	2	2	2	2	1	2	2	1	1	1	1	1	1
20	2	6	6	6	6	6	6	6	6	6	6	4	6	6	6	6	6	4	4	4	4	4	4	4	4	4	4	4	4	4	4	4	4	4	4	4	4	4	4	4	4	4	4	4	4	4	4	4	4
19	1	6	6	6	6	6	6	6	6	6	6	6	6	6	6	6	6	2	2	2	2	2	2	2	2	2	2	2	2	2	2	2	2	2	4	2	2	2	2	2	2	2	2	2	2	3	3	2	3
20	1	1	5	2	3	3	3	5	5	3	5	3	4	4	4	4	4	3	2	3	2	3	2	3	2	3	2	3	2	3	2	3	2	3	2	3	2	3	2	3	2	3	2	3	3	3	3	3	3
19	1	6	4	5	3	3	5	4	5	5	6	4	5	5	4	5	4	3	3	2	3	2	3	1	2	3	3	4	2	3	1	1	1	3	2	1	3	3	3	3	3	2	3	3	3	3	3	3	3
19	2	4	4	6	4	4	4	1	1	1	7	1	4	4	4	7	1	2	1	1	1	2	4	2	1	1	2	2	4	4	2	2	2	2	2	2	4	4	4	4	4	4	4	2	1	1	1	1	1
21	2	4	4	4	4	4	4	4	4	4	4	4	4	4	4	4	4	2	2	2	2	2	2	2	2	2	2	2	2	2	2	2	2	2	3	2	1	2	4	2	2	2	2	2	2	2	2	2	2
20	1	4	4	4	4	4	4	4	4	4	4	4	4	4	4	4	4	2	2	2	2	2	2	2	2	2	2	2	2	2	2	2	2	2	2	2	2	2	2	2	2	2	2	1	1	1	1	1	1
19	1	4	4	4	4	6	4	4	4	4	6	3	4	5	4	5	3	2	2	3	3	3	2	1	2	2	3	2	4	4	2	2	2	2	3	2	3	3	3	3	3	2	2	1	3	3	3	3	3
25	1	6	6	6	6	6	6	6	7	6	7	6	6	7	6	7	6	4	2	2	2	2	3	1	2	2	3	2	2	4	3	2	2	2	3	3	2	3	3	3	3	3	3	3	3	2	4	3	2
21	1	7	7	7	7	7	7	7	7	7	7	7	7	7	7	7	7	4	4	4	4	4	4	4	4	4	4	4	4	4	4	4	4	4	4	4	4	4	4	4	4	4	4	5	5	5	5	5	5
19	2	6	6	6	6	6	6	6	4	6	7	5	6	6	6	6	6	4	4	4	4	4	4	4	4	4	4	4	4	4	4	4	4	4	4	4	4	4	4	4	4	4	4	5	5	5	5	5	5
20	1	6	6	7	5	6	5	5	5	5	6	5	6	6	6	6	5	1	1	1	1	2	3	1	1	3	1	2	1	2	1	3	1	2	2	1	1	3	3	3	3	3	3	3	4	3	3	2	3
19	2	4	4	4	4	4	4	4	4	4	4	4	4	4	4	4	4	3	3	2	3	3	2	2	3	2	2	2	2	2	2	2	2	2	2	2	2	2	2	2	2	2	2	4	4	4	4	4	4
25	1	3	1	3	2	4	6	3	3	1	1	1	4	4	1	3	3	1	1	1	2	2	1	1	1	1	1	1	1	1	1	1	1	1	1	2	2	3	2	3	2	2	3	1	3	2	4	2	3
20	1	7	7	7	7	7	7	7	7	7	7	7	7	7	7	7	7	2	2	1	4	3	2	3	3	3	3	3	3	3	3	3	4	3	3	4	3	3	4	4	4	3	3	4	5	5	5	5	4
24	1	7	7	7	7	7	7	7	7	7	7	7	7	7	7	7	7	4	4	4	4	4	4	4	4	4	4	4	4	4	4	4	4	4	4	4	4	4	4	4	4	4	4	5	5	5	5	5	5
22	1	6	6	5	5	5	6	5	6	6	6	5	6	6	5	5	5	2	2	2	1	1	2	1	1	4	3	3	2	3	3	3	3	3	2	2	2	2	3	3	3	3	3	3	3	3	1	1	1
19	1	7	7	5	4	6	7	5	5	6	5	6	6	6	7	7	5	2	2	1	1	3	2	1	3	3	2	2	2	2	1	1	4	2	4	1	3	4	3	4	4	3	3	4	4	4	3	4	4
25	1	7	7	7	7	7	7	7	7	7	7	7	7	7	7	7	7	2	2	2	2	2	2	2	2	2	2	2	2	2	2	2	2	2	2	2	2	2	2	2	2	2	2	5	5	5	5	5	5
22	1	4	4	6	6	4	6	4	4	4	6	5	6	6	4	6	5	2	2	2	2	2	2	3	2	2	2	2	2	2	2	2	2	2	2	2	2	2	2	2	2	2	2	2	2	2	2	2	2
24	1	4	4	1	1	7	1	1	3	3	7	3	3	4	3	4	5	1	1	1	1	1	1	1	1	1	1	1	1	1	1	1	1	1	1	1	1	1	1	3	1	1	1	1	1	2	2	2	2
23	2	4	7	4	5	4	6	7	3	6	5	4	5	6	5	5	5	3	3	3	3	3	3	3	3	3	3	3	3	3	3	3	3	3	3	3	3	3	3	3	3	3	3	4	4	4	4	4	4
24	1	5	4	4	3	4	3	3	3	3	5	3	3	5	3	5	4	3	3	2	3	1	3	2	2	2	3	2	3	2	2	4	3	3	4	3	3	3	3	4	3	3	3	2	2	3	2	2	2
22	1	7	7	7	7	7	7	7	7	7	7	7	7	7	7	7	7	4	4	4	4	4	4	4	4	4	4	4	4	4	4	4	4	4	4	4	4	4	4	4	4	4	4	5	5	5	5	5	5
24	1	5	7	5	5	7	5	5	6	7	7	5	5	5	5	5	5	3	3	3	3	3	3	4	4	4	4	4	4	4	4	4	4	4	4	4	4	4	4	4	4	4	4	5	5	5	5	5	4
25	1	4	4	4	4	6	4	4	4	4	4	4	4	4	4	4	4	2	2	2	2	2	2	2	2	2	2	2	2	2	2	2	2	2	2	2	2	2	2	2	2	2	2	1	1	3	3	3	3
25	1	5	3	5	4	5	5	5	5	5	5	3	5	5	5	5	5	3	3	3	3	3	3	3	3	3	3	3	3	3	3	3	3	3	3	3	3	3	3	3	3	3	3	3	3	3	3	3	3
19	1	4	7	7	3	7	6	4	4	4	7	4	7	7	7	7	7	1	1	1	1	1	2	1	1	1	3	1	1	1	1	1	1	1	1	1	1	1	1	3	3	3	1	1	1	1	1	1	1
20	1	6	4	6	4	4	4	4	4	4	6	1	6	6	4	7	4	2	2	1	1	1	2	1	1	1	2	2	1	2	1	1	1	1	1	2	2	2	2	2	2	1	1	1	1	1	2	1	1
20	1	6	4	7	5	4	6	4	6	6	6	5	5	5	4	5	5	2	2	2	2	2	2	1	1	1	2	2	2	2	1	1	1	1	1	2	2	2	1	2	1	2	2	4	4	2	2	2	2
21	1	6	4	7	4	4	4	4	4	5	6	2	4	5	4	6	4	2	2	2	1	2	2	1	2	1	2	2	2	2	2	2	2	2	4	2	2	3	2	2	2	2	2	3	3	3	3	3	2
21	1	4	5	5	4	6	5	5	5	5	5	5	5	5	5	5	5	3	3	3	3	3	3	3	3	3	3	3	3	3	3	3	3	3	3	3	3	3	3	3	3	3	3	4	4	4	4	4	4
22	1	4	4	4	4	6	6	4	4	4	6	6	6	6	6	6	6	2	2	2	2	2	2	2	2	2	2	2	2	2	2	2	2	2	2	2	2	2	2	2	2	2	2	2	2	2	2	2	2
19	1	4	4	4	4	4	4	4	4	4	4	4	4	4	4	4	4	2	2	2	2	2	2	2	2	2	2	2	2	2	2	2	2	2	2	2	2	2	2	2	2	2	2	3	3	3	3	3	3
25	1	4	3	7	7	7	7	2	3	3	7	2	7	7	4	7	7	3	1	1	1	1	1	1	1	1	1	1	1	1	1	1	1	1	1	1	1	1	1	1	1	1	1	1	1	1	1	1	1
21	1	6	6	6	4	6	6	4	4	3	6	4	6	6	6	6	6	3	3	3	2	3	3	3	3	3	3	3	3	3	3	3	3	3	3	3	3	3	3	3	3	3	3	4	4	4	4	4	4
22	1	4	4	4	4	4	4	4	3	3	5	3	4	5	4	4	4	2	2	1	1	2	2	1	1	1	2	2	1	3	1	2	1	2	1	1	1	1	1	3	1	2	2	1	1	1	1	1	1
24	1	4	4	4	3	2	2	3	4	3	6	1	6	5	4	5	3	2	2	2	2	2	2	2	2	1	2	2	2	2	2	2	2	2	2	2	2	2	2	2	2	2	2	1	1	1	1	1	1
20	1	6	5	5	5	7	7	6	6	6	6	5	6	6	6	6	6	4	4	4	4	4	4	4	4	4	4	4	4	4	4	4	4	4	4	4	4	4	4	4	4	4	4	5	5	5	5	5	5
24	1	6	6	5	3	6	6	5	4	4	6	4	6	6	6	6	5	2	2	3	2	3	2	1	2	1	3	2	4	4	2	2	3	2	2	1	3	2	3	4	3	2	2	3	3	2	3	2	3
24	1	4	4	4	4	4	4	4	4	4	4	4	4	4	4	4	4	2	2	2	2	1	2	2	1	1	2	1	1	2	2	2	1	1	2	1	2	2	2	2	2	2	2	1	2	1	2	3	3
20	1	7	7	7	7	7	7	7	7	7	7	7	7	7	7	7	7	4	4	4	4	4	4	3	3	2	2	4	4	4	4	4	3	4	4	3	4	4	4	3	3	3	4	5	5	5	5	5	5
24	1	5	5	6	2	5	5	3	5	4	5	2	6	6	5	5	5	2	2	1	2	3	1	1	2	2	2	2	2	2	1	3	2	3	4	2	3	3	2	1	4	2	2	4	3	3	3	3	3
22	1	6	6	6	6	6	5	6	5	6	7	5	6	7	6	7	5	3	3	3	3	3	3	3	3	3	3	3	3	3	3	3	3	3	3	3	3	3	3	3	3	3	3	3	2	2	2	2	2
24	1	7	7	7	4	5	5	7	7	7	7	7	7	7	7	7	7	4	4	4	4	4	4	4	4	4	4	4	4	4	4	4	4	4	4	4	4	4	4	4	4	4	4	5	5	5	5	5	5
23	1	5	5	6	4	6	6	4	6	5	6	4	7	7	5	6	1	3	3	3	2	2	3	2	2	2	2	2	2	2	2	2	2	2	2	2	2	2	2	2	2	2	2	3	3	3	3	3	3
25	1	6	6	6	6	6	6	6	6	6	6	6	6	6	6	6	6	3	3	3	3	3	3	3	3	3	3	3	3	3	3	3	3	3	3	3	3	3	3	3	3	3	3	4	4	4	4	4	4
24	1	7	7	4	1	7	7	7	1	1	7	1	7	7	7	7	7	1	1	1	1	1	4	1	1	1	4	4	1	4	1	1	1	4	4	4	1	1	1	4	4	4	4	1	1	1	1	1	1
22	1	7	7	7	7	7	7	7	7	7	7	7	7	7	7	7	7	4	4	4	4	4	4	4	4	4	4	4	4	4	4	4	4	4	4	4	4	4	4	4	4	4	4	5	5	5	5	5	5
21	1	7	7	7	1	7	7	1	7	7	7	4	7	7	7	7	1	2	2	2	2	2	2	1	2	2	2	4	4	2	1	4	1	3	4	2	4	4	2	4	1	4	4	5	3	3	3	1	5
19	1	3	7	7	4	7	7	7	4	7	6	4	7	7	7	7	7	4	4	1	4	4	4	4	4	4	4	4	4	4	4	4	4	4	4	4	4	4	4	4	4	4	4	5	5	5	5	5	5
21	1	3	3	5	2	1	2	2	5	5	5	2	3	3	3	2	3	1	1	1	1	2	1	1	1	1	1	1	1	1	1	1	1	1	1	1	1	1	1	1	1	1	1	1	1	1	1	1	1
20	1	7	7	7	7	7	7	7	7	7	7	7	7	7	7	7	7	4	4	4	4	4	4	4	4	4	4	4	4	4	4	4	4	4	4	4	4	4	4	4	4	4	4	5	5	5	5	5	5
21	1	3	4	3	2	5	3	4	7	7	7	6	6	7	7	6	6	2	2	3	2	2	3	1	3	2	2	2	2	3	1	4	3	1	1	1	3	2	2	2	2	4	3	4	4	3	4	4	4
19	1	5	6	5	4	3	3	3	4	4	5	3	5	4	5	4	5	3	3	3	2	3	2	3	3	2	3	2	3	2	3	2	3	2	3	2	3	2	2	2	3	3	3	3	2	2	3	3	2
24	1	6	5	4	1	1	1	1	5	4	4	1	6	1	5	6	1	3	2	1	1	2	1	1	1	1	2	1	2	1	1	3	3	1	1	1	4	3	1	3	1	3	2	4	2	4	4	3	4
20	1	5	5	4	5	6	5	6	5	5	5	5	5	5	6	5	6	2	2	2	2	3	2	2	3	3	3	2	2	3	2	2	2	2	3	2	3	2	2	2	2	3	2	4	4	3	3	3	3
21	1	7	7	6	6	7	6	6	5	5	7	6	6	6	6	6	6	4	4	4	4	4	4	4	4	4	4	4	4	4	4	4	4	4	4	4	4	4	4	4	4	4	4	5	4	4	5	5	5
20	1	7	7	7	7	7	7	7	7	7	7	7	7	7	7	7	7	4	4	4	4	4	4	4	4	4	4	4	4	4	4	4	4	4	4	4	4	4	4	4	4	4	4	5	5	5	5	5	5
25	1	7	7	7	7	7	7	7	7	7	7	7	7	7	7	7	7	4	4	4	4	4	4	4	4	4	4	4	4	4	4	4	4	4	4	4	4	4	4	4	4	4	4	5	5	5	5	5	5
21	1	5	5	6	6	5	6	5	5	5	6	5	5	5	5	6	5	1	1	1	1	1	1	1	1	1	1	1	1	1	1	1	1	1	2	1	1	1	1	1	1	1	1	1	1	1	1	1	1
21	1	6	6	5	5	5	5	5	5	5	5	5	5	5	5	5	5	2	2	2	2	2	2	1	1	1	1	1	1	1	1	1	1	1	1	1	1	1	1	1	1	1	1	3	3	3	3	3	3
24	1	5	5	6	4	5	5	4	4	4	6	3	5	6	6	6	6	3	3	3	2	3	2	3	2	2	3	2	2	2	2	3	2	2	3	3	3	3	2	3	3	3	3	4	4	4	4	4	4
21	1	5	4	3	1	3	3	1	3	1	5	1	3	4	1	2	1	4	3	2	2	3	1	1	2	2	4	2	2	2	1	2	2	1	1	4	4	3	2	4	2	2	3	4	3	3	4	3	3
24	1	6	6	6	6	6	6	6	6	5	6	2	6	6	6	6	3	2	3	2	4	3	2	1	2	2	3	2	2	2	1	2	2	2	2	1	2	2	2	4	3	2	2	4	3	4	4	4	4
20	1	7	7	7	7	7	7	7	7	7	7	7	7	7	7	7	7	4	4	4	4	4	4	4	4	4	4	4	4	4	4	4	4	4	4	4	4	4	4	4	4	4	4	5	5	5	5	5	5
25	1	7	7	7	7	7	7	7	7	7	7	7	7	7	7	7	7	4	4	4	4	4	4	4	4	4	4	4	4	4	4	4	4	4	4	4	4	4	4	4	4	4	4	5	5	5	5	5	5
20	1	7	7	7	7	7	7	7	7	7	7	7	7	7	7	7	7	4	4	4	4	4	4	4	4	4	4	4	4	4	4	4	4	4	4	4	4	4	4	4	4	4	4	1	5	5	5	5	5
24	1	7	7	7	7	7	7	7	7	7	7	7	7	7	7	7	7	4	4	4	4	4	4	4	4	4	4	4	4	4	4	4	4	4	4	4	4	4	4	4	4	4	4	5	5	5	5	5	5
21	1	7	7	7	7	7	7	7	7	7	7	7	7	7	7	7	7	4	4	4	4	4	4	4	4	4	4	4	4	4	4	4	4	4	4	4	4	4	4	4	4	4	4	3	3	5	5	5	5
19	1	7	7	7	7	7	7	7	7	7	7	7	7	7	7	7	7	4	4	4	4	4	4	4	4	4	4	4	4	4	4	4	4	4	4	4	4	4	4	4	4	4	4	5	5	5	5	5	2
21	1	6	7	7	7	7	7	7	7	7	7	7	7	7	7	7	7	4	4	4	4	4	4	4	4	4	4	4	4	4	4	4	4	4	4	4	4	4	4	4	4	4	4	3	3	3	3	3	3
22	1	7	7	7	7	7	7	7	7	7	7	7	7	7	7	7	7	4	4	4	4	4	4	4	4	4	4	4	4	4	4	4	4	4	4	4	4	4	4	4	4	4	4	3	3	2	2	3	3
22	1	6	6	6	6	6	6	6	6	6	6	1	6	6	6	6	5	2	2	2	2	2	2	2	2	2	2	2	2	2	2	2	2	2	2	2	2	2	2	2	2	2	2	3	3	3	3	3	3
20	1	7	7	7	7	7	7	7	7	7	7	7	7	7	7	7	7	4	4	4	4	4	4	4	4	4	4	4	4	4	4	4	4	4	4	4	4	4	4	4	4	4	4	1	1	1	1	1	1
22	1	7	7	7	7	7	7	7	7	7	7	7	7	7	7	7	7	4	4	4	4	4	4	4	4	4	4	4	4	4	4	4	4	4	4	4	4	4	4	4	4	4	4	1	1	5	5	1	5
21	1	7	7	7	7	7	7	7	7	7	7	7	7	7	7	7	7	4	4	4	4	4	4	1	4	4	4	4	4	4	1	4	4	4	4	4	4	4	4	4	4	4	4	1	1	1	4	2	2
21	1	5	5	5	5	5	5	5	5	5	5	5	5	5	5	5	5	3	3	3	3	3	3	3	3	3	3	3	3	3	3	3	3	3	3	3	3	3	3	3	3	3	3	4	4	4	4	4	4
20	1	7	7	7	7	7	7	7	7	7	7	7	7	7	7	7	7	4	4	4	4	4	4	1	4	4	4	4	4	4	4	4	4	4	4	4	4	4	4	4	4	4	4	5	5	5	5	1	1
21	1	7	7	7	7	7	7	7	7	7	7	7	7	7	7	7	7	4	4	4	4	3	4	1	4	4	4	4	3	4	1	4	4	4	4	4	4	4	4	4	4	4	4	5	5	5	3	4	2
22	1	7	7	7	7	7	7	7	7	7	7	7	7	7	7	7	7	4	4	4	4	4	4	4	4	4	4	4	4	4	4	4	4	4	4	4	4	4	4	4	4	4	4	5	5	5	5	5	5
19	1	4	1	1	1	1	1	1	1	1	5	1	3	5	1	4	1	1	1	1	1	1	1	1	1	1	1	1	1	1	1	1	1	1	1	1	1	1	1	1	1	1	1	1	1	1	1	1	1
22	1	4	4	4	4	4	4	4	4	4	4	4	4	4	4	4	4	2	2	2	2	2	2	1	2	1	2	2	2	2	2	3	1	3	3	1	4	3	3	3	3	3	3	2	2	2	2	2	2
19	1	5	5	5	5	5	5	5	5	5	5	5	5	5	5	5	5	3	3	3	3	3	3	3	3	3	3	3	3	3	3	3	3	3	3	3	3	3	3	3	3	3	3	4	4	4	4	4	4
24	2	7	7	7	7	7	7	7	7	7	7	7	7	7	7	7	7	4	4	4	4	4	4	4	4	4	4	4	4	4	4	4	4	4	4	4	4	4	4	4	4	4	4	5	5	5	5	5	5
19	1	7	7	3	4	4	5	4	5	4	4	4	4	4	4	4	4	3	3	3	3	3	3	3	3	3	3	3	3	3	3	3	3	3	3	3	3	3	3	3	3	3	3	4	3	4	3	3	4
24	2	7	7	7	7	7	7	7	7	7	7	7	7	7	7	7	7	4	4	4	4	4	4	4	4	4	4	4	4	4	4	4	4	4	4	4	4	4	4	4	4	4	4	5	5	5	5	5	5
20	1	4	4	4	4	4	4	4	4	4	4	4	4	4	4	4	4	3	3	3	3	3	3	3	3	3	3	3	3	3	3	3	3	3	3	3	3	3	3	3	3	3	3	1	3	3	3	3	3
21	1	6	6	5	5	5	6	6	6	5	6	5	5	5	6	5	5	2	2	2	2	2	2	2	2	2	2	2	2	2	1	2	2	2	2	2	2	2	2	2	2	2	2	2	2	2	2	2	2
20	2	5	7	7	7	5	5	5	5	5	5	5	5	5	5	5	5	2	2	2	2	2	2	2	2	2	2	2	2	2	2	2	2	2	2	2	2	2	2	2	2	2	2	3	3	3	3	3	3
20	2	7	7	7	7	7	7	7	7	7	7	7	7	7	7	7	7	4	4	4	4	4	4	4	4	4	4	4	4	4	4	4	4	4	4	4	4	4	4	4	4	4	4	5	5	5	5	5	5
21	2	4	4	4	4	4	4	4	4	4	4	4	4	4	4	4	4	3	3	3	3	3	3	3	3	3	3	3	3	3	3	3	3	3	3	3	3	3	3	3	3	3	3	3	3	3	3	3	3
21	2	7	7	7	7	7	7	7	7	7	7	7	7	7	7	7	7	4	4	4	4	4	4	4	4	4	4	4	4	4	4	4	4	4	4	4	4	4	4	4	4	4	4	5	5	5	5	5	5
20	2	5	4	4	4	4	4	4	4	4	4	4	4	4	4	4	4	3	3	3	3	3	3	3	3	3	3	3	3	3	3	3	3	3	3	3	3	3	3	3	3	3	3	3	3	3	3	3	3
22	2	1	1	1	1	1	1	1	1	1	1	1	1	1	1	1	1	1	1	1	1	1	1	1	1	1	1	1	1	1	1	1	1	1	1	1	1	1	1	1	1	1	1	1	1	1	1	1	1
21	2	6	6	6	7	7	6	6	6	6	6	6	6	6	6	6	5	2	2	2	3	3	3	3	3	3	3	3	4	4	4	4	4	4	4	4	4	4	4	4	4	4	4	5	3	5	5	5	5
21	2	4	4	4	4	4	4	4	4	4	4	4	4	4	4	4	4	3	3	3	3	3	3	3	3	3	3	3	3	3	3	3	3	3	3	3	3	3	3	3	3	3	3	4	4	4	4	4	4
20	2	7	7	7	7	7	7	7	7	7	7	7	7	7	7	7	7	4	4	4	4	4	4	4	4	4	4	4	4	4	4	4	4	4	4	4	4	4	4	4	4	4	4	5	5	5	5	5	5
22	2	7	5	4	3	3	3	3	4	4	5	5	4	3	3	4	3	2	2	2	3	2	3	2	1	1	2	2	2	2	2	3	1	1	1	1	1	1	1	2	2	2	3	3	3	4	3	3	4
24	2	4	4	4	3	5	3	3	3	5	5	2	3	4	3	3	2	2	2	2	2	2	1	2	2	2	1	1	2	2	2	2	1	2	2	1	2	2	2	2	1	1	1	1	1	1	3	2	2
20	2	7	7	7	7	7	7	7	7	7	7	7	7	7	7	7	7	4	4	4	4	4	4	4	4	4	4	4	4	4	4	4	4	4	4	4	4	4	4	4	4	4	4	5	5	5	5	5	5
24	2	7	7	7	7	7	7	7	7	7	7	7	7	7	7	7	7	4	4	4	4	4	4	1	4	4	4	4	4	4	4	4	4	4	4	4	4	4	4	4	4	4	4	5	5	5	5	5	5
20	2	6	6	6	6	6	6	6	6	6	6	6	6	6	6	5	6	2	1	1	1	1	1	1	1	1	1	1	1	1	1	1	1	1	4	4	1	1	1	4	3	4	1	1	1	1	1	1	1
21	2	7	7	7	7	7	7	7	7	7	7	7	7	7	7	7	7	4	4	4	4	4	4	4	4	4	4	4	4	4	4	4	4	4	4	4	4	4	4	4	4	4	4	5	5	5	5	5	5
20	2	5	4	4	4	4	4	4	4	4	4	4	4	4	4	4	4	3	3	3	3	3	3	3	3	3	3	3	3	3	3	3	3	3	3	3	3	3	3	3	3	3	3	4	4	4	4	4	4
22	2	7	7	7	7	7	7	7	7	7	7	7	7	7	7	7	7	4	4	4	4	4	4	4	4	4	4	4	4	4	4	4	4	4	4	4	4	4	4	4	4	4	4	1	1	1	1	1	1
23	2	7	7	7	7	7	7	7	7	7	7	7	7	7	7	7	7	2	2	2	2	2	2	2	2	2	2	2	2	2	2	2	2	2	2	2	2	2	2	2	2	2	2	2	2	2	2	2	2
21	2	3	3	3	3	3	3	3	3	3	3	3	3	3	3	3	3	2	2	2	2	2	2	2	2	2	2	2	2	2	2	2	2	2	2	2	2	2	2	2	2	2	2	2	2	2	2	2	2
21	2	4	6	7	4	7	5	4	4	4	5	4	7	7	6	7	5	4	4	4	4	4	4	4	4	4	4	4	4	4	4	4	4	4	4	4	4	4	4	4	4	4	4	5	5	5	5	5	5
24	2	5	4	5	6	4	4	3	3	2	6	2	4	3	3	4	3	2	2	2	1	2	1	1	1	1	1	2	2	2	1	1	1	2	2	2	2	2	3	3	2	2	3	4	2	3	4	2	4
22	2	4	4	4	4	4	4	4	4	4	4	4	4	4	4	4	4	3	3	3	3	3	3	3	3	3	3	3	3	3	3	3	3	3	3	3	3	3	3	3	3	3	3	3	3	3	3	3	3
23	2	6	5	5	4	7	6	5	5	5	4	4	5	5	5	5	5	3	3	3	3	3	3	1	3	3	3	3	3	3	3	3	3	3	3	3	3	3	3	3	3	3	3	4	4	4	4	4	4
20	2	6	6	7	5	7	5	7	7	7	7	4	7	4	7	5	5	2	2	2	2	2	2	4	2	3	2	2	2	3	3	3	3	3	3	3	2	2	2	3	3	3	3	3	3	3	3	3	3
23	2	5	3	6	5	6	6	7	6	6	7	6	7	7	7	7	7	2	3	3	2	2	2	3	3	2	3	2	3	3	2	2	2	2	3	3	2	3	3	3	2	2	2	3	3	3	3	3	3
20	2	4	4	5	4	4	5	4	4	4	6	4	5	5	4	5	4	2	2	1	2	2	2	2	3	2	2	2	3	2	1	2	2	2	1	2	2	2	2	2	2	2	2	3	3	3	3	4	3
24	2	7	7	7	7	7	7	7	7	7	7	7	7	7	7	7	7	4	4	4	4	4	4	4	4	4	4	4	4	4	4	4	4	4	4	4	4	4	4	4	4	4	4	5	5	5	5	5	5
21	2	7	7	7	7	7	7	7	4	4	7	4	7	7	7	7	4	2	2	2	2	2	3	2	2	2	3	2	3	2	3	2	3	3	2	3	3	3	2	2	2	2	2	4	4	4	4	4	4
21	2	7	7	7	7	7	7	7	7	7	7	7	7	7	7	7	7	4	4	4	4	4	4	4	4	4	4	4	4	4	4	4	4	4	4	4	4	4	4	4	4	4	4	5	5	5	5	5	5
22	2	4	7	5	4	4	4	4	4	4	4	4	4	4	4	4	4	3	3	3	3	3	3	3	3	3	3	3	3	3	3	3	3	3	3	3	3	3	3	3	3	3	3	4	4	4	4	4	4
21	2	4	4	4	4	4	4	4	4	4	4	4	4	4	4	4	4	2	2	2	2	2	2	2	2	2	2	2	2	2	2	2	2	2	2	2	2	2	2	2	2	2	2	3	3	2	3	3	2
24	2	3	3	3	3	4	4	4	4	4	4	4	4	4	4	4	4	3	3	3	3	3	3	3	3	3	3	3	3	3	3	3	3	3	3	3	3	3	3	3	3	3	3	4	4	4	4	4	4
21	2	7	7	7	7	7	7	7	7	7	7	7	7	7	7	7	7	4	4	4	4	4	4	4	4	4	4	4	4	4	4	3	3	3	3	3	3	3	3	3	3	3	3	4	4	4	4	4	4
20	2	7	7	7	7	7	7	7	7	7	7	7	7	7	7	7	7	4	4	4	4	4	4	4	4	4	4	4	4	4	4	4	4	4	4	4	4	4	4	4	3	4	4	5	5	4	4	4	4
20	2	7	7	7	7	7	7	7	7	7	7	7	7	7	7	7	7	4	4	4	4	4	4	4	4	4	4	4	4	4	4	4	4	4	4	4	4	4	4	4	4	4	4	5	5	5	5	5	5
21	2	7	7	7	7	7	7	7	7	7	7	7	7	7	7	7	7	4	4	4	4	4	4	4	4	4	4	4	4	4	4	4	4	4	4	4	4	4	4	4	4	4	4	5	5	5	5	5	5
19	2	4	4	6	5	6	5	4	3	3	5	3	5	5	4	6	3	2	2	2	3	1	1	2	1	2	2	1	2	3	2	1	1	2	3	1	1	1	4	3	4	2	1	1	1	3	4	4	4
23	2	6	7	6	4	7	6	7	6	6	7	5	7	7	7	7	7	2	2	2	4	4	2	2	4	4	4	4	4	4	4	4	4	4	4	4	4	4	4	4	4	4	4	5	5	5	5	5	5
21	2	6	7	7	7	7	7	7	7	7	7	7	7	7	7	5	6	3	3	3	3	3	3	3	3	3	3	3	3	3	3	3	3	4	3	3	3	3	3	3	3	3	3	4	4	4	4	4	4
24	2	6	7	7	4	6	6	4	5	5	5	5	7	6	6	5	5	3	3	2	3	3	3	1	2	2	3	3	3	3	2	2	3	4	4	3	3	3	3	3	3	3	3	4	3	4	3	3	3
21	2	7	7	7	4	5	5	5	5	5	7	5	5	5	5	5	5	3	3	3	3	3	3	3	3	3	3	3	3	3	3	3	3	3	3	3	3	3	3	3	3	3	3	4	4	4	4	4	2
20	2	7	7	7	7	7	7	7	7	7	7	6	6	6	6	6	5	3	4	4	1	3	1	3	3	3	3	3	3	3	3	3	3	4	3	2	3	3	3	3	3	3	3	4	4	4	4	4	4
21	1	4	4	4	4	4	4	4	4	4	7	4	7	7	7	4	4	2	2	2	2	2	2	2	2	2	2	2	2	2	1	2	2	2	2	2	2	2	2	2	2	2	2	2	2	2	2	2	2
23	2	5	5	7	6	6	6	6	6	6	7	5	6	6	6	7	6	3	3	3	3	3	3	3	3	3	3	3	3	3	3	4	3	3	3	3	3	3	3	3	3	3	3	4	3	3	4	1	3
23	2	7	7	7	7	7	7	7	7	7	7	1	7	7	7	7	7	4	4	4	4	4	4	4	4	4	4	4	4	4	4	4	4	4	4	4	4	4	4	4	4	4	4	5	5	5	5	5	5
20	1	5	5	5	5	5	5	5	5	5	5	5	5	5	5	5	5	2	2	2	2	2	3	2	2	2	2	2	2	2	3	2	2	3	3	2	2	2	3	2	3	2	2	3	3	3	3	3	3
19	1	6	6	6	6	6	6	6	6	6	6	6	6	6	6	6	6	4	4	4	4	4	4	4	4	4	4	4	4	4	4	4	4	4	4	4	4	4	4	4	4	4	4	5	5	5	5	5	5
19	2	7	7	5	4	4	5	5	3	5	7	3	7	7	5	6	6	2	2	2	2	2	2	2	3	2	4	3	3	3	3	3	3	3	3	3	3	3	3	3	3	3	3	4	4	4	5	4	3
21	2	7	7	7	7	7	7	7	7	7	7	7	7	7	7	7	7	4	4	4	4	4	4	4	4	4	4	4	4	4	4	4	4	4	4	4	4	4	4	4	4	4	4	1	1	1	1	1	1
19	2	7	7	7	7	7	7	7	7	7	7	7	7	7	7	7	7	1	1	1	1	1	1	1	1	1	1	1	1	1	1	1	1	1	1	1	1	1	1	1	1	1	1	1	1	1	1	1	1
23	2	4	4	4	4	4	4	4	4	4	4	4	4	4	6	5	7	4	4	3	3	2	3	1	2	2	4	3	3	4	2	1	3	3	3	3	2	3	3	2	3	3	2	3	2	2	3	2	3
19	1	6	1	7	7	7	7	7	7	7	7	4	4	6	5	7	7	1	1	1	1	4	4	1	3	3	3	1	3	3	1	4	4	4	4	4	4	4	4	1	1	4	4	1	1	1	1	1	1
21	2	4	6	6	6	6	6	6	6	6	6	6	6	6	6	6	6	3	3	3	3	3	3	3	3	3	3	3	3	3	3	3	3	3	3	3	3	3	3	3	3	3	3	4	4	4	4	4	4
20	2	7	7	7	7	7	7	7	7	7	7	7	7	7	7	7	7	4	4	4	4	4	4	4	4	4	4	4	4	4	4	4	4	4	4	4	4	4	4	4	4	4	4	5	5	5	5	5	5
24	2	4	1	4	4	4	4	4	4	4	7	4	4	4	4	5	4	2	2	2	2	2	4	1	3	2	2	2	2	4	2	2	2	2	3	2	2	2	2	2	2	2	2	2	2	2	2	2	2
23	1	4	4	5	4	6	5	4	4	5	5	5	5	5	6	6	6	4	4	4	4	4	4	4	4	4	4	4	4	4	4	4	4	4	4	4	4	4	4	4	4	4	4	5	5	5	5	5	5
20	2	7	7	7	7	7	7	7	7	7	7	7	7	7	7	7	7	4	4	4	4	4	4	4	4	4	4	4	4	4	4	4	4	4	4	4	4	4	4	4	4	4	4	5	5	5	5	5	5
20	2	7	7	7	7	7	7	7	7	7	7	7	7	7	7	7	7	4	4	4	4	4	4	4	4	4	4	4	4	4	4	4	4	4	4	4	4	4	4	4	4	4	4	5	5	5	5	5	5
22	2	7	6	4	4	7	6	6	5	4	7	3	6	6	4	6	6	2	2	2	2	2	2	1	2	2	3	2	1	3	3	1	3	3	3	3	3	3	3	3	3	3	3	3	3	3	3	3	3
23	2	7	6	6	6	6	6	6	4	6	6	7	6	6	6	7	6	3	4	4	4	4	3	3	3	3	3	4	3	4	4	4	4	3	3	4	4	4	4	4	4	4	4	5	5	5	5	4	4
21	1	7	7	7	7	7	7	7	7	7	7	7	7	7	7	7	7	4	4	4	4	4	4	4	4	4	4	4	4	4	4	4	4	4	4	4	4	4	4	4	4	4	4	5	5	5	5	5	5
22	2	4	4	4	5	5	4	4	3	6	6	1	3	6	4	6	4	1	2	3	1	1	1	3	2	1	1	1	2	2	2	1	2	1	4	1	1	1	1	2	2	2	2	1	1	1	1	1	1
24	2	4	7	4	4	4	4	4	4	4	4	4	4	4	4	4	4	2	2	2	2	2	2	1	2	2	2	2	1	2	2	2	2	2	2	2	2	2	2	2	2	2	2	2	2	2	2	2	2
22	2	7	7	7	7	7	7	7	7	7	7	7	7	7	7	7	7	4	4	4	4	4	4	4	4	4	4	4	4	4	4	4	4	4	4	4	4	4	4	4	4	4	4	5	5	5	5	5	5
21	2	5	5	7	7	6	5	1	4	5	7	1	7	7	5	7	1	1	2	2	1	2	2	2	1	1	2	1	1	1	1	1	1	1	2	1	1	2	1	2	2	2	1	5	3	5	5	2	5
22	2	4	1	4	4	4	4	3	3	4	5	4	4	4	4	4	4	1	2	2	1	1	2	2	1	1	2	2	3	1	1	2	2	2	2	1	3	2	4	2	3	2	2	1	2	3	4	2	2
23	2	6	5	7	3	4	5	3	5	4	5	3	4	5	5	6	3	2	2	2	2	3	3	1	1	1	2	2	2	3	1	1	1	2	1	1	3	2	2	3	1	2	2	4	3	2	4	3	4
21	2	6	6	6	2	4	4	4	4	4	4	4	4	6	4	6	6	1	2	1	1	2	1	1	1	1	2	1	1	2	1	3	1	2	2	1	1	2	1	2	2	2	2	1	1	1	1	1	1
20	2	7	7	1	1	4	4	1	1	1	1	1	1	1	1	1	1	1	1	1	1	1	1	1	1	1	1	1	1	1	1	1	1	1	1	1	1	1	1	1	1	1	1	1	1	1	1	1	1
20	1	5	6	5	5	5	5	5	5	5	5	1	6	6	6	6	6	1	1	1	1	1	1	1	1	1	1	1	1	1	1	1	1	4	1	1	1	1	4	4	1	1	1	1	5	1	1	5	5
20	2	4	6	4	6	6	5	4	4	4	6	4	6	6	4	6	4	2	2	2	1	1	2	1	1	2	3	2	3	3	2	3	1	2	1	2	2	3	3	3	3	3	3	3	3	3	4	3	3
23	2	7	7	7	6	7	7	6	7	7	7	6	7	7	7	7	6	3	2	2	2	3	2	1	2	2	3	3	2	2	1	3	3	2	3	3	2	3	2	4	2	3	2	2	2	2	3	1	2
22	1	4	3	4	2	6	6	2	5	7	7	2	7	7	7	7	6	3	2	2	2	3	3	4	3	2	3	2	4	4	4	4	4	4	4	4	4	4	4	4	4	4	4	1	1	1	5	1	1
21	2	6	6	6	3	6	6	4	4	4	6	5	6	6	6	6	6	1	1	1	1	1	1	1	2	2	1	1	1	1	1	1	1	1	1	1	1	2	1	2	2	2	2	5	5	5	5	5	5
20	2	5	7	5	5	7	7	5	6	4	7	5	6	6	5	6	4	2	1	1	1	3	2	1	1	1	1	1	1	3	1	4	1	2	2	1	4	3	3	4	1	3	1	1	1	1	2	1	1
20	2	6	7	6	5	5	6	5	7	6	6	6	7	7	6	7	6	2	2	2	3	2	2	2	3	3	3	3	2	4	2	3	2	2	2	2	2	2	2	2	2	2	2	4	4	4	4	4	4
21	1	7	7	7	7	7	7	7	7	7	7	7	7	7	7	7	7	4	4	4	4	4	4	4	4	4	4	4	4	4	4	4	4	4	4	4	4	4	4	4	4	4	4	5	5	5	5	5	5
23	2	7	7	7	7	7	7	7	7	7	7	7	7	7	7	7	7	4	4	4	4	4	4	4	4	4	4	4	4	4	4	4	4	4	4	4	4	4	4	4	4	4	4	5	5	5	5	5	5
24	2	7	7	7	7	7	7	7	7	7	7	7	7	7	7	7	7	4	4	4	4	4	4	1	1	4	4	4	4	4	4	4	4	4	4	4	4	4	4	4	4	4	4	1	1	1	1	1	1
21	1	7	7	7	7	7	7	7	7	7	7	7	7	7	7	7	7	4	4	4	4	4	4	4	4	4	4	4	4	4	4	4	4	4	4	4	4	4	4	4	4	4	4	5	5	5	5	5	5
21	2	6	4	5	3	4	5	4	4	3	5	2	5	4	4	5	2	2	2	2	2	2	1	2	2	2	2	1	2	2	2	2	2	2	2	2	1	2	1	2	1	2	2	2	2	1	2	1	2
22	2	7	7	7	4	7	7	7	7	7	7	7	7	7	7	7	7	2	2	1	1	2	3	1	4	2	2	1	1	2	1	1	2	3	3	3	3	3	3	2	3	2	1	3	3	3	3	3	3
22	2	5	5	5	5	5	5	5	5	5	5	5	5	5	5	5	5	3	3	3	3	3	3	3	3	3	3	3	3	3	3	3	3	3	3	3	3	3	3	3	3	3	3	4	4	4	4	4	4
21	2	4	5	4	5	4	5	4	5	4	5	4	5	5	6	5	5	3	3	3	3	3	3	2	3	3	3	3	3	2	3	2	3	2	3	2	3	3	2	3	2	3	3	4	3	3	3	3	3
22	1	3	4	3	3	4	2	3	4	4	5	3	3	3	4	5	2	3	3	3	1	2	3	3	3	2	3	3	3	3	3	3	2	3	4	3	3	3	3	4	3	3	3	4	3	2	3	2	3
24	2	4	3	5	4	6	3	1	1	1	6	2	5	6	3	5	2	3	4	2	1	3	3	4	3	3	3	1	3	4	2	4	1	2	3	1	3	3	3	3	4	2	3	4	4	5	3	1	4
21	2	3	2	4	1	5	1	2	1	2	1	1	5	4	1	3	1	1	2	1	1	2	1	1	1	1	1	1	2	1	2	1	1	1	1	1	2	2	1	1	1	1	1	1	1	1	1	1	1
22	2	5	5	5	5	5	5	4	4	4	6	3	6	6	6	5	4	3	2	2	2	2	2	2	2	2	2	2	2	2	2	2	2	2	2	2	3	3	3	4	4	4	4	4	3	3	4	2	2
20	1	4	4	5	3	5	4	4	3	3	5	2	4	5	4	5	2	2	3	2	1	3	1	1	2	1	2	1	2	2	1	3	1	1	1	1	2	2	2	3	2	2	1	4	4	2	2	1	1
21	2	7	7	7	7	7	7	7	7	7	7	5	7	7	7	7	7	2	2	2	2	2	2	2	2	2	2	2	2	2	2	2	2	2	2	2	2	2	2	2	2	2	2	3	3	3	3	3	3
19	2	7	7	7	7	7	7	7	7	7	7	7	7	7	7	7	7	2	1	2	2	2	3	2	2	1	2	2	2	2	1	2	2	2	2	2	2	2	2	2	2	2	2	1	4	4	4	4	3
22	2	7	7	7	4	6	7	4	4	4	7	7	7	6	7	7	4	2	2	2	2	2	2	1	2	2	2	2	2	2	1	3	2	2	2	2	2	2	2	2	2	2	2	1	3	1	2	2	1
22	2	7	7	7	7	7	7	7	7	7	7	7	7	7	7	7	7	4	4	4	4	4	4	4	4	4	4	4	4	4	4	4	4	4	4	4	4	4	4	4	4	4	4	5	5	5	5	5	5
21	1	7	7	7	7	7	7	7	7	7	7	5	7	7	7	7	7	2	2	2	2	2	2	2	2	2	2	2	2	2	2	2	2	2	2	2	2	2	2	2	2	2	2	2	2	2	2	2	2
19	1	4	7	5	6	7	6	6	5	5	7	5	6	7	6	7	6	4	3	3	3	3	4	3	3	3	3	3	4	3	4	4	4	4	4	4	4	4	4	4	4	4	4	3	4	2	4	1	2
22	2	6	6	6	6	6	6	6	6	6	6	6	6	6	6	6	6	3	3	3	3	3	3	3	3	3	3	3	3	3	3	3	3	3	3	3	3	3	3	3	3	3	3	4	4	4	4	4	4
23	2	7	4	4	4	4	5	3	3	3	7	3	4	4	4	6	4	2	2	2	2	2	2	1	2	2	2	2	2	2	2	2	2	2	2	2	2	2	2	2	2	2	2	2	2	2	2	2	2
21	2	4	7	6	6	7	6	6	6	6	6	6	6	6	6	6	6	4	4	4	4	4	4	4	4	4	4	4	4	4	4	4	4	4	4	4	4	4	4	4	4	4	4	5	5	5	5	5	5
21	2	7	7	7	7	7	7	3	4	6	6	2	7	6	7	7	7	2	2	2	2	2	2	2	2	3	2	4	4	2	2	2	2	4	4	4	3	3	4	4	3	3	3	4	4	4	3	4	4
24	2	6	6	6	4	5	6	5	5	6	7	6	6	7	6	6	5	3	2	2	2	2	2	4	4	4	4	4	4	4	4	4	4	3	4	2	4	4	4	4	4	4	4	2	2	2	2	2	2
20	2	7	7	7	7	7	7	7	7	7	7	6	7	7	7	7	7	4	4	4	4	4	4	4	4	4	4	4	4	4	4	4	4	4	4	4	4	4	4	4	4	4	4	3	2	2	2	1	1
19	2	6	6	6	3	5	5	3	5	4	4	4	6	3	6	6	4	1	1	1	1	1	2	1	1	1	1	1	2	3	1	2	3	2	3	2	2	2	3	3	3	3	2	2	1	1	1	1	2
19	1	6	7	7	6	4	5	6	7	7	6	5	6	6	7	7	5	3	3	2	2	2	2	2	2	2	2	2	2	2	2	2	2	2	2	2	2	2	2	2	2	2	2	2	2	2	2	2	2
19	2	4	4	4	3	2	4	3	2	1	4	1	3	2	1	5	2	1	1	2	2	2	1	1	2	1	2	1	2	2	1	2	2	1	3	2	2	3	3	2	2	1	1	1	1	1	1	1	1
22	2	7	7	5	4	4	5	4	4	5	7	5	7	7	7	7	4	2	3	2	4	4	4	3	4	4	4	4	3	4	1	3	4	3	2	3	3	4	4	4	3	4	3	1	1	1	1	1	1
20	2	7	7	7	7	7	7	7	7	7	7	7	7	7	7	7	7	1	1	1	1	1	1	1	1	1	1	1	4	4	4	1	4	1	4	4	4	4	4	4	4	4	4	1	1	1	1	1	1
21	2	7	7	4	1	4	5	2	4	4	5	4	5	5	5	4	5	3	3	3	3	3	3	2	2	3	3	3	3	3	1	3	3	3	3	3	3	3	3	3	3	3	3	1	2	1	2	1	2
20	1	3	3	5	4	3	3	3	4	2	6	1	4	5	2	5	1	1	1	2	1	1	1	1	1	2	1	1	1	1	1	1	1	1	1	1	1	1	1	2	1	1	1	4	4	4	4	3	4
23	2	3	3	3	3	3	4	5	3	3	5	3	1	3	3	3	3	1	1	1	1	1	1	1	1	1	2	1	1	2	1	1	1	2	2	1	1	1	1	2	1	1	2	2	2	2	2	2	3
24	1	3	4	3	4	7	3	4	3	3	3	3	3	3	3	5	5	2	2	2	2	2	3	2	3	3	2	2	3	3	2	3	2	3	2	2	3	2	3	2	3	3	3	3	2	3	3	3	3
24	2	4	4	3	2	4	4	3	4	3	5	3	4	4	3	5	3	2	2	2	2	2	2	2	2	2	2	2	2	2	1	4	1	2	2	2	2	2	2	2	2	2	2	3	2	2	2	1	2
20	2	7	7	7	7	7	7	7	7	6	5	6	6	4	5	5	6	3	3	2	2	3	2	3	2	4	2	4	4	4	4	4	3	3	3	3	4	4	3	4	4	3	4	4	4	5	5	5	5
21	1	5	5	5	4	5	5	4	4	4	5	3	5	5	4	5	4	2	2	2	2	2	2	2	2	2	2	2	3	2	2	2	2	2	3	2	3	3	3	3	3	2	2	4	4	4	4	3	2
20	2	6	6	6	6	6	6	6	6	6	6	6	6	6	6	6	6	2	2	3	3	3	3	2	3	3	3	3	3	3	3	3	3	3	3	3	3	3	2	3	2	3	2	4	3	3	4	3	3
20	1	6	4	5	3	4	4	3	3	3	4	3	4	4	4	5	3	1	2	1	1	1	1	1	1	1	1	1	2	2	1	1	1	1	2	1	1	2	1	2	1	1	1	3	3	2	2	3	1
22	2	5	4	3	2	2	2	2	4	3	6	2	4	4	4	4	2	1	3	2	1	1	1	1	1	1	1	1	2	1	1	1	1	1	3	1	2	2	1	2	1	1	2	1	3	2	2	2	2
22	2	5	5	5	4	4	4	4	4	4	5	4	4	4	5	5	4	1	2	1	1	1	1	1	1	2	1	1	1	2	1	1	1	1	1	2	1	3	1	3	1	3	1	4	3	3	4	3	3
20	2	6	6	6	5	6	5	5	5	5	6	4	6	5	6	5	5	2	3	3	2	2	1	1	2	3	3	1	4	3	3	2	3	2	4	3	3	3	2	4	2	3	3	2	3	2	4	2	4
19	1	4	4	5	4	4	4	4	4	4	1	1	4	4	3	3	3	2	3	2	3	3	3	2	2	3	3	2	2	2	2	2	2	4	4	3	3	3	3	3	3	3	3	3	3	3	3	3	1
19	1	5	5	5	5	6	5	5	6	6	7	4	7	6	7	6	5	1	1	1	1	3	1	2	1	3	1	1	3	1	1	1	1	1	1	1	1	2	1	2	1	2	1	1	1	1	1	1	1
21	2	6	5	6	4	7	5	6	5	5	5	5	5	5	5	5	5	3	3	3	3	3	3	3	3	3	3	3	3	3	3	3	3	3	3	3	3	3	3	3	3	3	3	4	4	4	4	4	4
23	2	6	6	6	6	5	6	5	6	5	7	4	6	7	6	6	7	1	1	1	1	3	1	2	2	3	1	1	2	3	1	3	2	3	1	1	1	2	2	2	2	1	1	4	5	4	4	2	3
20	2	7	7	7	5	7	7	7	7	7	7	5	7	7	7	7	7	4	4	3	4	4	4	1	4	1	4	4	4	4	4	4	4	4	4	4	4	4	4	4	4	4	4	5	5	1	5	5	5
21	1	7	7	7	3	3	5	3	5	4	5	2	5	5	5	5	2	2	2	2	2	2	2	2	2	2	2	2	2	1	1	2	2	1	1	1	1	1	1	2	1	1	2	2	2	2	2	2	2
19	2	4	4	4	4	4	4	4	4	4	4	4	4	4	4	4	4	2	2	2	2	2	2	3	3	3	3	3	3	3	3	2	2	2	4	3	3	3	3	2	2	3	3	4	3	3	4	4	4
21	2	6	6	6	6	6	6	5	5	4	5	5	5	5	5	5	5	3	3	2	3	3	2	1	2	2	3	2	3	3	2	3	3	3	1	1	1	3	3	3	3	3	3	4	3	4	4	3	4
21	2	7	7	7	7	7	7	7	7	7	7	7	7	7	7	7	7	2	2	2	2	2	2	1	2	2	3	2	3	3	3	4	4	2	4	4	4	4	4	4	4	4	4	5	5	5	5	2	2
19	2	4	4	4	4	4	4	4	4	4	4	4	4	4	4	4	4	1	1	1	1	1	1	1	1	1	1	1	1	1	1	1	1	1	1	1	1	1	1	1	1	1	1	1	1	1	1	1	1
21	1	7	7	7	7	7	7	7	7	7	7	1	7	7	7	7	7	1	4	4	4	4	4	4	4	4	4	4	4	4	1	4	1	1	4	4	4	4	4	4	4	4	4	1	1	1	1	1	1
19	2	6	5	6	4	5	7	3	3	3	6	4	5	6	5	6	2	2	2	1	1	1	1	1	1	3	1	1	1	1	1	1	1	1	4	1	1	1	1	3	4	1	1	3	1	1	1	1	1
20	1	4	5	4	5	5	4	4	5	4	6	3	6	5	4	5	5	2	2	3	3	3	3	3	2	3	3	2	3	2	3	3	3	3	3	3	2	3	3	3	3	3	3	2	3	4	3	4	3
19	2	6	6	6	7	6	6	5	6	6	6	4	6	6	6	6	6	2	2	2	2	2	2	2	3	3	3	2	3	4	2	2	3	2	4	2	4	2	2	2	2	3	2	1	1	1	1	1	1
19	2	4	4	4	4	4	4	4	4	4	4	4	4	4	4	4	4	2	3	2	3	3	2	2	2	2	2	2	3	3	3	3	2	2	2	2	3	3	3	3	2	3	2	2	2	2	3	3	3
21	2	7	7	7	7	7	7	7	7	7	7	7	7	7	7	7	7	4	4	4	4	4	4	4	4	4	4	4	4	4	4	4	4	4	4	4	4	4	4	4	4	4	4	1	5	1	1	1	1
22	2	6	5	6	5	6	6	4	4	4	6	4	6	6	5	6	4	2	2	2	2	2	1	1	2	1	1	1	2	2	1	1	2	1	4	1	4	2	2	2	2	2	2	2	2	2	2	2	2
20	2	7	5	5	2	5	5	3	4	4	5	3	6	5	4	6	3	2	2	2	1	2	2	1	1	2	2	1	2	2	1	1	2	2	2	2	2	2	2	2	2	2	2	1	1	1	1	1	1
22	2	7	7	7	7	7	7	7	7	7	7	4	7	7	7	7	7	4	4	4	4	4	4	4	4	4	4	4	4	4	4	4	4	4	4	4	4	4	4	4	4	4	4	3	3	4	4	4	4
21	1	4	4	4	4	4	4	4	4	4	4	4	4	4	4	4	4	3	3	3	3	3	3	3	3	3	3	3	3	3	3	3	3	3	3	3	3	3	3	3	3	3	3	4	4	4	4	4	4
19	2	3	4	4	4	4	4	4	4	4	4	4	4	4	4	4	4	2	2	3	3	3	3	3	3	3	3	2	4	2	2	3	3	2	3	3	3	3	3	3	3	3	3	1	1	1	1	1	1
22	2	5	5	5	5	5	5	5	5	5	5	5	5	5	5	5	5	2	2	2	2	2	2	2	2	2	2	2	2	2	2	2	2	2	2	2	2	2	2	2	2	2	2	2	2	2	2	2	2
22	2	5	5	5	4	5	5	5	4	5	4	4	4	5	5	5	4	2	2	1	1	1	2	3	2	1	1	1	1	1	3	1	1	1	3	1	3	1	1	1	1	3	3	3	4	2	4	2	4
19	2	5	5	5	5	4	4	4	4	4	5	5	4	4	4	4	4	2	2	2	2	2	2	2	2	2	2	2	2	2	2	2	2	2	2	2	3	3	3	3	3	3	3	2	2	2	2	2	2
20	2	5	5	5	5	5	5	5	5	5	5	5	5	5	5	5	5	3	3	3	3	3	3	3	3	3	3	3	3	3	3	3	3	3	3	3	3	3	3	3	3	3	3	4	4	4	4	4	4
19	1	4	4	4	4	4	4	4	4	4	4	4	4	4	4	4	4	3	2	2	2	2	3	2	2	2	2	3	2	3	2	2	2	3	2	2	2	3	2	3	2	3	2	3	3	3	3	3	3
21	1	4	5	4	4	4	4	4	4	4	4	4	4	4	4	4	4	3	3	3	3	3	3	3	3	3	3	3	3	3	3	3	3	3	3	3	3	3	3	3	3	3	3	4	4	4	4	4	4
23	1	7	7	7	4	5	5	4	4	4	6	3	6	6	5	6	7	4	4	4	3	2	3	4	3	2	3	3	2	3	4	2	3	3	4	3	2	3	2	3	3	2	3	4	4	3	3	4	4
21	2	7	7	7	7	7	7	7	7	7	7	7	7	7	7	7	7	4	4	4	4	4	4	4	4	4	4	4	4	4	4	4	4	4	4	4	4	4	4	4	4	4	4	1	1	1	5	1	1
19	2	4	3	4	3	4	4	4	4	4	5	4	3	4	4	5	3	2	2	2	1	1	1	1	1	1	2	2	2	2	1	2	1	2	2	2	3	1	2	2	2	2	2	2	2	2	2	2	2
20	2	6	6	6	6	6	6	6	6	6	6	6	6	6	6	6	6	4	4	4	4	4	4	4	4	4	4	4	4	4	4	4	4	4	4	4	4	4	4	4	4	4	4	2	2	2	2	2	2
19	1	4	4	6	5	5	6	4	5	5	6	3	7	6	6	6	4	3	4	2	2	2	2	1	1	3	3	2	2	4	2	2	2	2	2	2	2	3	2	3	2	2	2	2	3	2	3	1	2
21	2	6	7	7	5	5	5	5	5	6	7	6	6	6	6	7	6	3	3	3	3	4	4	2	4	4	3	3	4	4	4	4	4	4	3	3	4	4	4	4	4	3	3	4	1	1	2	1	1
21	2	5	5	5	5	5	5	5	5	5	5	5	5	5	5	5	5	2	3	2	3	2	3	1	3	3	3	3	3	3	3	3	3	3	3	3	3	3	3	3	3	3	3	2	2	2	3	2	2
20	2	5	4	5	4	4	4	4	4	4	6	4	5	5	4	4	4	2	3	3	3	3	3	2	2	2	3	2	4	3	3	3	2	3	3	2	3	4	4	4	4	4	4	4	3	2	4	3	2
22	2	6	6	6	6	6	6	6	6	6	6	6	6	5	5	5	5	3	3	3	3	3	3	3	3	3	3	3	3	3	3	3	3	3	3	3	3	3	3	3	3	3	3	4	4	4	4	4	4
22	1	7	7	7	7	7	7	7	7	7	7	7	7	7	7	7	7	4	4	4	4	4	4	4	4	4	4	4	4	4	4	4	4	4	4	4	4	4	4	4	4	4	4	1	5	1	1	1	1
20	1	3	3	2	3	2	3	3	4	4	3	5	3	3	3	2	3	3	3	3	3	3	3	3	3	3	2	3	2	3	3	3	2	3	1	3	2	2	2	2	3	2	3	2	3	2	3	3	4
23	2	5	5	4	5	5	4	4	4	5	4	4	4	5	5	5	4	2	3	2	2	2	2	3	2	3	3	3	3	3	3	3	2	3	3	2	3	3	3	3	3	3	2	4	3	4	3	3	3
19	1	7	7	7	7	7	7	7	7	7	7	7	7	7	7	7	7	4	4	4	4	4	4	1	4	4	4	4	1	4	4	4	4	4	4	4	4	4	4	4	4	4	4	1	1	1	1	1	1
23	2	5	5	5	4	5	4	4	5	5	5	4	5	4	5	5	5	1	1	1	1	1	1	1	1	1	1	1	1	1	1	1	1	1	1	1	1	1	1	1	1	1	1	1	1	1	1	1	1
20	2	4	6	5	3	4	4	5	5	6	5	6	4	4	6	4	4	1	1	2	1	1	1	3	1	1	1	1	1	1	3	1	1	3	3	1	1	3	3	3	1	1	1	3	2	2	2	2	3
19	2	7	7	7	7	1	7	3	2	6	4	3	3	6	4	5	5	2	4	1	1	1	1	1	1	1	1	1	1	1	1	1	1	1	1	1	2	3	2	3	2	3	2	4	3	4	3	4	3
20	1	1	1	1	1	1	1	1	1	1	1	1	1	1	1	1	1	1	1	1	1	1	1	1	1	1	1	1	1	1	1	1	1	1	1	1	1	1	1	3	2	2	2	3	3	3	3	3	5
24	2	4	4	4	4	4	4	4	4	4	4	4	4	4	4	4	4	2	2	2	2	2	2	2	2	2	2	2	2	2	2	2	2	2	2	2	2	2	2	2	2	2	2	2	2	2	2	2	2
21	1	7	7	7	7	7	7	7	7	7	7	7	7	7	7	7	7	4	4	4	4	4	4	4	4	4	4	4	4	4	4	4	4	4	4	4	4	4	4	4	4	4	4	5	5	5	5	5	5
19	1	7	7	7	7	7	7	7	7	7	7	7	7	7	7	7	7	4	4	4	4	4	4	4	4	4	4	4	4	4	4	4	4	4	4	4	4	4	4	4	4	4	4	5	5	5	5	5	5
20	2	4	4	4	4	4	4	4	4	4	4	4	4	4	4	4	4	4	4	4	4	4	4	4	4	4	4	3	3	4	4	3	3	3	3	3	3	3	3	3	3	3	3	4	4	4	4	4	4
24	2	3	3	4	3	3	4	3	3	4	4	3	4	4	4	4	4	2	2	2	2	2	2	2	2	2	2	2	2	2	2	2	2	2	2	2	2	2	2	2	2	2	2	2	2	2	2	2	2
20	2	6	6	6	6	1	6	6	6	5	5	2	4	3	5	5	5	2	2	2	2	2	2	2	2	2	2	2	2	2	2	2	2	2	2	2	2	2	2	2	2	2	2	2	2	2	2	2	2
20	1	4	4	4	3	3	3	3	4	4	6	3	4	3	4	5	5	2	2	2	2	2	3	2	1	2	2	2	2	3	2	2	2	2	2	2	3	2	2	2	2	2	3	2	3	2	2	3	3
21	1	4	4	4	4	4	4	4	4	4	4	4	4	4	4	4	4	4	4	4	4	4	4	1	3	3	3	3	3	3	3	3	3	3	3	3	3	3	3	3	3	3	3	4	4	4	4	4	4
23	2	3	3	3	3	3	3	3	3	3	3	3	3	3	3	3	3	2	2	2	2	2	2	2	2	2	2	2	2	2	2	2	2	2	2	2	2	2	2	2	2	2	2	2	3	3	3	3	3
21	2	4	4	4	4	4	4	4	4	4	4	4	4	4	4	4	4	3	3	3	3	3	3	3	3	3	3	3	3	3	3	3	3	3	3	3	3	3	3	3	3	2	3	3	3	3	3	3	3
21	1	4	3	4	4	4	4	4	4	4	4	3	4	4	4	4	4	2	2	2	2	2	2	2	2	2	2	2	2	2	2	2	2	2	2	2	2	2	2	3	2	2	2	4	4	4	4	4	4
20	2	5	5	5	5	4	5	4	4	3	5	3	4	4	4	5	4	1	2	1	1	1	1	1	1	1	1	1	1	2	1	2	1	1	3	2	2	2	2	2	2	1	1	1	1	1	1	1	1
20	2	7	7	7	7	7	7	7	7	7	7	6	6	7	7	7	7	4	4	2	2	2	4	4	4	4	4	3	4	4	4	4	4	4	4	2	4	4	4	4	4	4	4	2	2	3	3	3	5
21	2	4	3	1	3	7	3	3	2	2	6	2	4	3	1	4	2	2	3	1	2	2	3	2	2	2	2	2	2	2	2	2	2	2	2	2	2	2	2	2	2	2	2	3	3	3	3	3	3
22	2	4	5	4	5	4	5	4	5	4	4	5	4	5	4	4	5	2	3	2	3	2	3	2	3	2	3	2	3	2	3	2	3	2	3	2	3	2	3	2	3	2	3	2	4	2	4	2	4
22	1	7	7	7	7	7	7	6	7	7	7	7	7	7	7	7	7	4	4	4	4	4	4	4	4	4	4	4	4	4	4	4	4	4	4	4	4	4	4	4	4	4	4	5	5	5	5	5	5
20	1	4	4	4	4	4	4	4	4	4	4	4	4	4	4	4	4	3	3	3	3	3	3	3	3	3	3	3	3	3	3	3	3	3	3	3	3	3	3	3	3	3	3	4	4	4	4	4	4
23	2	7	7	7	7	7	7	7	7	7	7	7	7	7	7	7	7	4	4	4	4	4	4	4	4	4	4	4	2	4	4	4	4	4	4	2	4	4	4	4	4	4	4	5	4	5	5	5	5
24	2	7	7	7	7	7	7	7	7	7	7	7	7	7	7	7	7	4	4	4	4	4	4	4	4	4	4	4	4	4	4	4	4	4	4	4	4	4	4	4	4	4	4	5	5	5	5	5	5
20	2	6	4	7	1	1	7	1	7	6	7	1	7	7	3	7	1	4	2	2	4	4	1	1	4	1	4	4	4	1	2	4	1	4	4	1	3	4	4	4	4	4	4	1	3	1	1	1	1
22	2	4	4	4	4	7	4	4	4	4	4	1	1	4	4	4	4	1	1	1	1	1	1	1	1	1	1	1	1	1	1	1	1	1	1	1	1	1	1	4	1	1	1	1	1	1	1	1	1
20	2	4	4	4	4	4	4	4	4	4	4	4	4	4	4	4	4	3	3	3	3	3	3	2	3	3	3	3	3	3	3	3	3	3	3	3	3	3	3	3	3	3	3	3	4	3	3	3	3
19	1	3	4	6	5	4	4	2	4	4	7	1	6	4	4	6	4	2	2	1	1	1	1	1	1	1	1	1	1	2	1	1	1	2	2	1	2	1	3	3	2	1	2	1	1	1	1	1	1
21	2	1	1	1	1	1	1	1	1	1	1	1	1	1	1	7	1	2	1	1	1	4	2	3	1	1	2	2	4	2	1	1	1	2	3	1	3	2	1	3	1	3	3	1	1	1	1	1	1
19	1	4	4	5	4	4	4	4	4	4	5	4	4	4	4	4	4	3	3	3	3	2	2	2	2	2	3	2	3	3	3	2	2	2	2	1	2	2	2	3	3	3	3	3	3	3	3	3	3
22	2	6	5	6	5	5	5	5	4	5	6	4	6	5	5	5	5	3	2	2	2	2	2	2	2	2	2	2	2	2	2	2	3	2	2	2	2	2	2	2	2	2	2	2	2	2	2	2	2
24	2	7	7	7	4	1	5	4	6	6	7	1	6	6	5	6	4	4	4	4	4	4	4	4	4	4	4	4	4	4	4	4	4	4	4	4	4	4	4	4	4	4	4	4	3	3	3	3	4
20	2	5	5	7	5	7	6	5	6	7	7	6	6	6	7	7	6	4	4	4	4	3	3	4	4	3	4	4	4	3	4	4	3	3	3	4	3	4	4	4	4	3	3	4	4	5	4	5	4
19	2	5	5	5	5	1	5	5	5	5	5	5	5	5	5	5	5	3	3	1	1	4	1	3	3	1	4	1	4	4	1	4	1	1	4	2	3	3	3	3	3	3	3	3	3	3	3	3	3
24	1	6	6	6	6	6	6	7	6	5	7	5	6	7	5	7	5	3	2	3	3	3	2	3	3	3	3	3	2	3	2	3	3	2	4	4	4	4	4	4	4	4	4	1	1	1	1	1	1
19	2	7	7	6	5	4	6	5	7	6	7	5	7	7	7	7	6	3	3	3	2	4	2	3	2	4	4	2	3	3	2	4	4	3	4	3	4	4	4	4	4	4	4	3	1	2	4	1	1
22	2	7	7	7	4	7	6	4	5	7	7	2	6	7	6	7	6	4	4	3	3	3	3	3	3	3	3	3	3	3	4	4	3	3	4	3	4	4	4	4	4	4	4	5	5	5	5	5	5
23	1	5	5	5	5	4	5	5	5	5	5	4	4	5	4	5	4	2	2	2	1	2	2	1	2	2	2	2	2	3	2	2	2	3	3	2	3	3	3	3	2	3	3	2	2	2	2	2	2
22	2	7	7	7	7	7	7	7	7	7	7	7	7	7	7	7	7	4	4	4	4	4	4	4	4	4	4	4	4	4	1	2	4	2	4	4	4	4	4	4	4	4	4	2	2	2	5	3	3
19	2	4	4	4	4	4	4	4	6	4	6	4	6	6	4	6	4	3	4	2	4	2	4	4	4	2	4	4	4	4	4	4	2	4	4	4	2	4	4	4	4	4	4	5	5	5	5	1	5
20	2	5	5	6	6	5	5	5	5	5	7	2	7	6	6	6	6	3	3	1	3	2	1	1	1	1	2	1	1	1	1	1	3	2	2	3	3	3	2	3	3	3	3	4	4	1	4	3	3
21	1	4	4	4	4	4	4	4	4	4	4	4	4	4	4	4	4	2	2	2	2	2	2	2	2	2	2	2	2	2	2	2	2	2	2	2	2	2	2	2	2	2	2	2	2	2	2	2	2
20	2	7	7	7	7	7	7	7	7	7	7	7	7	7	7	7	7	4	4	4	4	4	4	4	4	4	4	4	4	4	4	4	4	4	4	4	4	4	4	4	4	4	4	5	5	5	5	5	5
19	2	6	6	6	6	6	6	6	6	6	6	4	6	6	6	6	4	3	3	3	2	2	2	3	2	2	3	1	2	2	3	3	2	3	3	3	3	3	3	3	3	3	3	4	2	2	3	2	2
21	2	5	5	5	5	5	5	5	5	5	5	5	5	5	5	5	5	3	3	3	3	3	3	3	3	3	3	3	3	3	3	3	3	3	3	3	3	3	3	3	3	3	3	3	3	4	4	4	4
21	2	7	7	7	7	7	6	7	5	7	7	6	7	7	7	7	7	2	2	2	2	3	2	3	2	1	3	1	2	2	3	1	2	3	4	4	2	2	4	4	3	2	2	2	2	2	2	2	2
19	1	5	5	5	4	5	5	5	4	5	5	4	5	5	5	5	4	3	3	3	3	3	3	3	3	3	3	3	3	3	3	3	3	3	3	3	3	3	3	3	3	3	3	3	3	3	3	1	3
[truncated: 34 more columns]
